# Supplementary material for: Signal regulatory protein beta 2 is a novel positive regulator of innate anticancer immunity
Source: Front Immunol. 2023 Dec 5;14:1287256. doi: 10.3389/fimmu.2023.1287256 (PMC10729450; doi:10.3389/fimmu.2023.1287256)
Supplement: Supplementary file 2 [file Table_1.xlsx]

## Sheet: EV 
Protein Group	Protein ID	Accession	-10lgP	Coverage (%)	Coverage (%) Sample 1	Intensity Sample 1	#Peptides	#Unique	#Spec Sample 1	PTM	Avg. Mass	Description
2	3	P35579|MYH9_HUMAN	527.87	77	77	73100000000	193	157	540	Y	226530	Myosin-9 OS=Homo sapiens OX=9606 GN=MYH9 PE=1 SV=4
1	1	P60709|ACTB_HUMAN	479.08	98	98	119000000000	84	30	621	Y	41737	Actin, cytoplasmic 1 OS=Homo sapiens OX=9606 GN=ACTB PE=1 SV=1
1	2	#CONTAM#P60712	479.08	98	98	119000000000	84	30	621	Y	41737	SWISS-PROT:#CONTAM#P60712 (Bos taurus) Actin, cytoplasmic 1
13	7	Q00610|CLH1_HUMAN	426.25	52	52	8990000000	70	70	120	Y	191613	Clathrin heavy chain 1 OS=Homo sapiens OX=9606 GN=CLTC PE=1 SV=5
6	12	P78527|PRKDC_HUMAN	401.97	34	34	5550000000	123	123	172	Y	469093	DNA-dependent protein kinase catalytic subunit OS=Homo sapiens OX=9606 GN=PRKDC PE=1 SV=3
3	64	P68032|ACTC_HUMAN	380.58	65	65	5060000000	53	12	299	Y	42019	Actin, alpha cardiac muscle 1 OS=Homo sapiens OX=9606 GN=ACTC1 PE=1 SV=1
11	37	Q15149|PLEC_HUMAN	379.76	27	27	2430000000	110	109	123	Y	531796	Plectin OS=Homo sapiens OX=9606 GN=PLEC PE=1 SV=3
7	18	P68371|TBB4B_HUMAN	375.56	76	76	1960000000	37	2	151	Y	49831	Tubulin beta-4B chain OS=Homo sapiens OX=9606 GN=TUBB4B PE=1 SV=1
22	10	P46940|IQGA1_HUMAN	373.34	42	42	2670000000	59	52	90	Y	189251	Ras GTPase-activating-like protein IQGAP1 OS=Homo sapiens OX=9606 GN=IQGAP1 PE=1 SV=1
17	16	Q71U36|TBA1A_HUMAN	370.1	76	76	1690000	34	1	113	Y	50136	Tubulin alpha-1A chain OS=Homo sapiens OX=9606 GN=TUBA1A PE=1 SV=1
8	15	P07437|TBB5_HUMAN	367.27	76	76	5620000000	36	5	147	Y	49671	Tubulin beta chain OS=Homo sapiens OX=9606 GN=TUBB PE=1 SV=2
27	8	P06396|GELS_HUMAN	362.5	51	51	4050000000	38	13	74	Y	85697	Gelsolin OS=Homo sapiens OX=9606 GN=GSN PE=1 SV=1
16	52	Q9BQE3|TBA1C_HUMAN	361.94	66	66	96000000	32	1	115	Y	49895	Tubulin alpha-1C chain OS=Homo sapiens OX=9606 GN=TUBA1C PE=1 SV=1
30	5	P04264|K2C1_HUMAN	352.47	62	62	5490000000	39	25	69	Y	66039	Keratin, type II cytoskeletal 1 OS=Homo sapiens OX=9606 GN=KRT1 PE=1 SV=6
18	42	Q09666|AHNK_HUMAN	350.26	18	18	3550000000	82	82	105	Y	629114	Neuroblast differentiation-associated protein AHNAK OS=Homo sapiens OX=9606 GN=AHNAK PE=1 SV=2
33	21	Q01518|CAP1_HUMAN	345.7	68	68	3930000000	32	32	69	Y	51902	Adenylyl cyclase-associated protein 1 OS=Homo sapiens OX=9606 GN=CAP1 PE=1 SV=5
32	9	B0I1T2|MYO1G_HUMAN	343.17	46	46	2900000000	41	41	69	Y	116442	Unconventional myosin-Ig OS=Homo sapiens OX=9606 GN=MYO1G PE=1 SV=2
24	4	P13010|XRCC5_HUMAN	342.21	63	63	3550000000	38	38	80	Y	82705	X-ray repair cross-complementing protein 5 OS=Homo sapiens OX=9606 GN=XRCC5 PE=1 SV=3
35	39	Q92616|GCN1_HUMAN	341.31	25	25	1020000000	47	47	60	Y	292756	eIF-2-alpha kinase activator GCN1 OS=Homo sapiens OX=9606 GN=GCN1 PE=1 SV=6
21	161	#CONTAM#Q9U6Y5	340.65	66	66	39200000000	23	23	92	Y	28107	SWISS-PROT:#CONTAM#Q9U6Y5 Green fluorescent protein (GFP-Cter-HisTag)
47	13	Q92614|MY18A_HUMAN	336	24	24	1540000000	38	38	45	Y	233113	Unconventional myosin-XVIIIa OS=Homo sapiens OX=9606 GN=MYO18A PE=1 SV=3
19	36	P35580|MYH10_HUMAN	333.71	31	31	531000000	60	30	104	Y	228997	Myosin-10 OS=Homo sapiens OX=9606 GN=MYH10 PE=1 SV=3
29	41	Q14204|DYHC1_HUMAN	330.63	17	17	1380000000	60	60	68	Y	532412	Cytoplasmic dynein 1 heavy chain 1 OS=Homo sapiens OX=9606 GN=DYNC1H1 PE=1 SV=5
26	24	O43707|ACTN4_HUMAN	329.68	55	55	1480000000	47	27	76	Y	104854	Alpha-actinin-4 OS=Homo sapiens OX=9606 GN=ACTN4 PE=1 SV=2
41	67	P68104|EF1A1_HUMAN	328.91	58	58	4180000000	23	11	54	Y	50141	Elongation factor 1-alpha 1 OS=Homo sapiens OX=9606 GN=EEF1A1 PE=1 SV=1
41	68	Q5VTE0|EF1A3_HUMAN	328.91	58	58	4180000000	23	11	54	Y	50185	Putative elongation factor 1-alpha-like 3 OS=Homo sapiens OX=9606 GN=EEF1A1P5 PE=5 SV=1
20	59	P68366|TBA4A_HUMAN	328.62	60	60	626000000	30	5	102	Y	49924	Tubulin alpha-4A chain OS=Homo sapiens OX=9606 GN=TUBA4A PE=1 SV=1
36	27	P13645|K1C10_HUMAN	322.94	50	50	3380000000	33	19	62	Y	58827	Keratin, type I cytoskeletal 10 OS=Homo sapiens OX=9606 GN=KRT10 PE=1 SV=6
36	28	#CONTAM#P13645	322.94	49	49	3380000000	33	19	62	Y	59511	SWISS-PROT:#CONTAM#P13645 Tax_Id=9606 Gene_Symbol=KRT10 Keratin, type I cytoskeletal 10
5	142	Q562R1|ACTBL_HUMAN	310.99	67	67	2250000000	36	13	180	Y	42003	Beta-actin-like protein 2 OS=Homo sapiens OX=9606 GN=ACTBL2 PE=1 SV=2
38	29	P08238|HS90B_HUMAN	310.01	46	46	1440000000	35	22	58	Y	83264	Heat shock protein HSP 90-beta OS=Homo sapiens OX=9606 GN=HSP90AB1 PE=1 SV=4
44	32	P09874|PARP1_HUMAN	303.47	42	42	2650000000	33	33	49	Y	113084	Poly [ADP-ribose] polymerase 1 OS=Homo sapiens OX=9606 GN=PARP1 PE=1 SV=4
48	11	P53618|COPB_HUMAN	301.36	42	42	1770000000	31	31	44	Y	107142	Coatomer subunit beta OS=Homo sapiens OX=9606 GN=COPB1 PE=1 SV=3
23	82	Q13509|TBB3_HUMAN	300.36	45	45	50300000	24	1	86	Y	50433	Tubulin beta-3 chain OS=Homo sapiens OX=9606 GN=TUBB3 PE=1 SV=2
45	22	P35908|K22E_HUMAN	300.22	61	61	1560000000	32	19	46	Y	65433	Keratin, type II cytoskeletal 2 epidermal OS=Homo sapiens OX=9606 GN=KRT2 PE=1 SV=2
45	23	#CONTAM#P35908	300.22	60	60	1560000000	32	19	46	Y	65865	SWISS-PROT:#CONTAM#P35908 Tax_Id=9606 Gene_Symbol=KRT2 Keratin, type II cytoskeletal 2 epidermal
31	26	P12814|ACTN1_HUMAN	300.03	53	53	1140000000	41	21	68	Y	103058	Alpha-actinin-1 OS=Homo sapiens OX=9606 GN=ACTN1 PE=1 SV=2
37	20	P08670|VIME_HUMAN	298.43	71	71	5420000000	36	33	61	Y	53652	Vimentin OS=Homo sapiens OX=9606 GN=VIM PE=1 SV=4
50	35	P53621|COPA_HUMAN	296.64	36	36	1380000000	34	33	44	Y	138345	Coatomer subunit alpha OS=Homo sapiens OX=9606 GN=COPA PE=1 SV=2
46	25	P12956|XRCC6_HUMAN	294.22	55	55	3490000000	28	28	46	Y	69843	X-ray repair cross-complementing protein 6 OS=Homo sapiens OX=9606 GN=XRCC6 PE=1 SV=2
42	33	P11142|HSP7C_HUMAN	292.83	40	40	2490000000	27	14	53	Y	70898	Heat shock cognate 71 kDa protein OS=Homo sapiens OX=9606 GN=HSPA8 PE=1 SV=1
59	38	P42704|LPPRC_HUMAN	289.05	27	27	774000000	30	29	32	Y	157904	Leucine-rich PPR motif-containing protein, mitochondrial OS=Homo sapiens OX=9606 GN=LRPPRC PE=1 SV=3
58	51	Q63HN8|RN213_HUMAN	289.02	8	8	425000000	31	31	33	Y	591415	E3 ubiquitin-protein ligase RNF213 OS=Homo sapiens OX=9606 GN=RNF213 PE=1 SV=3
75	40	Q6P2E9|EDC4_HUMAN	288.23	22	22	915000000	22	22	28	Y	151661	Enhancer of mRNA-decapping protein 4 OS=Homo sapiens OX=9606 GN=EDC4 PE=1 SV=1
51	34	P13639|EF2_HUMAN	286.87	37	37	1210000000	23	23	38	Y	95338	Elongation factor 2 OS=Homo sapiens OX=9606 GN=EEF2 PE=1 SV=4
52	49	P07900|HS90A_HUMAN	283.78	35	35	383000000	26	14	39	Y	84660	Heat shock protein HSP 90-alpha OS=Homo sapiens OX=9606 GN=HSP90AA1 PE=1 SV=5
60	43	Q9Y490|TLN1_HUMAN	283.03	16	16	700000000	28	26	32	Y	269765	Talin-1 OS=Homo sapiens OX=9606 GN=TLN1 PE=1 SV=3
55	55	Q00839|HNRPU_HUMAN	281.68	36	36	2180000000	24	24	35	Y	90585	Heterogeneous nuclear ribonucleoprotein U OS=Homo sapiens OX=9606 GN=HNRNPU PE=1 SV=6
65	48	P55060|XPO2_HUMAN	280.4	33	33	645000000	24	24	31	Y	110417	Exportin-2 OS=Homo sapiens OX=9606 GN=CSE1L PE=1 SV=3
53	50	Q92835|SHIP1_HUMAN	278.5	30	30	1220000000	33	32	38	Y	133292	Phosphatidylinositol 3,4,5-trisphosphate 5-phosphatase 1 OS=Homo sapiens OX=9606 GN=INPP5D PE=1 SV=2
61	30	#CONTAM#P02768-1	278.45	44	44	938000000	26	22	33	Y	69367	SWISS-PROT:#CONTAM#P02768-1 Tax_Id=9606 Gene_Symbol=ALB Isoform 1 of Serum albumin precursor
61	31	P02768|ALBU_HUMAN	278.45	44	44	938000000	26	22	33	Y	69367	Serum albumin OS=Homo sapiens OX=9606 GN=ALB PE=1 SV=2
34	61	Q9BUF5|TBB6_HUMAN	276.93	50	50	701000000	22	8	64	Y	49857	Tubulin beta-6 chain OS=Homo sapiens OX=9606 GN=TUBB6 PE=1 SV=1
76	81	P06733|ENOA_HUMAN	275.8	53	53	2560000000	18	18	28	Y	47169	Alpha-enolase OS=Homo sapiens OX=9606 GN=ENO1 PE=1 SV=2
43	84	#CONTAM#Q3SX14	270.67	29	29	0	26	1	52	Y	85687	TREMBL:#CONTAM#Q3SX14 (Bos taurus) Similar to Gelsolin
69	47	P33176|KINH_HUMAN	269.43	34	34	412000000	25	21	30	Y	109685	Kinesin-1 heavy chain OS=Homo sapiens OX=9606 GN=KIF5B PE=1 SV=1
63	44	P13796|PLSL_HUMAN	268.95	46	46	834000000	22	22	29	Y	70289	Plastin-2 OS=Homo sapiens OX=9606 GN=LCP1 PE=1 SV=6
97	104	P49411|EFTU_HUMAN	267.15	41	41	1190000000	17	17	22	Y	49542	Elongation factor Tu, mitochondrial OS=Homo sapiens OX=9606 GN=TUFM PE=1 SV=2
9	156	A5A3E0|POTEF_HUMAN	265.43	20	20	840000000	28	4	134	Y	121444	POTE ankyrin domain family member F OS=Homo sapiens OX=9606 GN=POTEF PE=1 SV=2
106	57	P49327|FAS_HUMAN	265.17	11	11	345000000	18	18	19	Y	273424	Fatty acid synthase OS=Homo sapiens OX=9606 GN=FASN PE=1 SV=3
56	46	P38646|GRP75_HUMAN	264.67	41	41	1480000000	24	22	33	Y	73681	Stress-70 protein, mitochondrial OS=Homo sapiens OX=9606 GN=HSPA9 PE=1 SV=2
78	63	P63010|AP2B1_HUMAN	260.78	27	27	285000000	19	12	27	Y	104553	AP-2 complex subunit beta OS=Homo sapiens OX=9606 GN=AP2B1 PE=1 SV=1
81	92	P04075|ALDOA_HUMAN	260.64	56	56	1800000000	19	17	26	Y	39420	Fructose-bisphosphate aldolase A OS=Homo sapiens OX=9606 GN=ALDOA PE=1 SV=2
80	58	O15027|SC16A_HUMAN	260.17	11	11	491000000	23	23	25	Y	251891	Protein transport protein Sec16A OS=Homo sapiens OX=9606 GN=SEC16A PE=1 SV=4
57	54	P25705|ATPA_HUMAN	258.71	45	45	1480000000	22	22	34	Y	59751	ATP synthase subunit alpha, mitochondrial OS=Homo sapiens OX=9606 GN=ATP5F1A PE=1 SV=1
28	445	#CONTAM#P00761	258.33	38	38	86300000000	12	12	69	Y	24409	SWISS-PROT:#CONTAM#P00761|TRYP_PIG Trypsin - Sus scrofa (Pig).
82	96	P00558|PGK1_HUMAN	256.14	46	46	928000000	16	16	26	Y	44615	Phosphoglycerate kinase 1 OS=Homo sapiens OX=9606 GN=PGK1 PE=1 SV=3
68	45	P11021|BIP_HUMAN	255.17	45	45	1250000000	23	20	29	Y	72333	Endoplasmic reticulum chaperone BiP OS=Homo sapiens OX=9606 GN=HSPA5 PE=1 SV=2
54	169	Q05639|EF1A2_HUMAN	254.07	33	33	0	13	1	36	Y	50470	Elongation factor 1-alpha 2 OS=Homo sapiens OX=9606 GN=EEF1A2 PE=1 SV=1
114	73	Q27J81|INF2_HUMAN	252.3	17	17	394000000	16	16	19	Y	135624	Inverted formin-2 OS=Homo sapiens OX=9606 GN=INF2 PE=1 SV=2
70	106	#CONTAM#P35527	251.38	35	35	2090000000	17	17	29	Y	62129	SWISS-PROT:#CONTAM#P35527 Tax_Id=9606 Gene_Symbol=KRT9 Keratin, type I cytoskeletal 9
70	107	P35527|K1C9_HUMAN	251.38	35	35	2090000000	17	17	29	Y	62064	Keratin, type I cytoskeletal 9 OS=Homo sapiens OX=9606 GN=KRT9 PE=1 SV=3
91	72	P29350|PTN6_HUMAN	250.58	37	37	562000000	18	18	23	Y	67561	Tyrosine-protein phosphatase non-receptor type 6 OS=Homo sapiens OX=9606 GN=PTPN6 PE=1 SV=1
100	74	P11940|PABP1_HUMAN	249.47	33	33	634000000	16	9	21	Y	70671	Polyadenylate-binding protein 1 OS=Homo sapiens OX=9606 GN=PABPC1 PE=1 SV=2
64	56	P07814|SYEP_HUMAN	246.27	20	20	528000000	27	27	29	Y	170590	Bifunctional glutamate/proline--tRNA ligase OS=Homo sapiens OX=9606 GN=EPRS PE=1 SV=5
71	60	O00160|MYO1F_HUMAN	244.08	23	23	739000000	23	22	30	Y	124844	Unconventional myosin-If OS=Homo sapiens OX=9606 GN=MYO1F PE=1 SV=3
125	132	P52907|CAZA1_HUMAN	243.48	63	63	752000000	13	9	18	Y	32923	F-actin-capping protein subunit alpha-1 OS=Homo sapiens OX=9606 GN=CAPZA1 PE=1 SV=3
95	83	Q13310|PABP4_HUMAN	242.56	32	32	281000000	16	9	22	Y	70783	Polyadenylate-binding protein 4 OS=Homo sapiens OX=9606 GN=PABPC4 PE=1 SV=1
14	189	P0CG38|POTEI_HUMAN	240.21	17	17	24300000	24	3	112	Y	121282	POTE ankyrin domain family member I OS=Homo sapiens OX=9606 GN=POTEI PE=3 SV=1
118	115	Q9Y6N5|SQOR_HUMAN	239.95	40	40	729000000	15	15	17	Y	49961	Sulfide:quinone oxidoreductase, mitochondrial OS=Homo sapiens OX=9606 GN=SQOR PE=1 SV=1
99	126	P40939|ECHA_HUMAN	238	22	22	1210000000	13	13	18	Y	83000	Trifunctional enzyme subunit alpha, mitochondrial OS=Homo sapiens OX=9606 GN=HADHA PE=1 SV=2
93	100	P10809|CH60_HUMAN	236.68	33	33	663000000	15	15	23	Y	61055	60 kDa heat shock protein, mitochondrial OS=Homo sapiens OX=9606 GN=HSPD1 PE=1 SV=2
163	247	P22626|ROA2_HUMAN	235.99	33	33	632000000	10	9	15	Y	37430	Heterogeneous nuclear ribonucleoproteins A2/B1 OS=Homo sapiens OX=9606 GN=HNRNPA2B1 PE=1 SV=2
120	93	P35606|COPB2_HUMAN	235.6	20	20	538000000	14	14	17	Y	102487	Coatomer subunit beta' OS=Homo sapiens OX=9606 GN=COPB2 PE=1 SV=2
146	172	P31943|HNRH1_HUMAN	235.58	38	38	657000000	10	8	16	Y	49229	Heterogeneous nuclear ribonucleoprotein H OS=Homo sapiens OX=9606 GN=HNRNPH1 PE=1 SV=4
85	76	P11586|C1TC_HUMAN	234.7	22	22	680000000	20	19	24	Y	101559	C-1-tetrahydrofolate synthase, cytoplasmic OS=Homo sapiens OX=9606 GN=MTHFD1 PE=1 SV=3
121	105	Q16658|FSCN1_HUMAN	232.71	37	37	600000000	13	13	18	Y	54530	Fascin OS=Homo sapiens OX=9606 GN=FSCN1 PE=1 SV=3
83	71	Q8NF50|DOCK8_HUMAN	232.69	14	14	465000000	24	24	24	Y	238527	Dedicator of cytokinesis protein 8 OS=Homo sapiens OX=9606 GN=DOCK8 PE=1 SV=3
145	137	P31146|COR1A_HUMAN	231.07	37	37	408000000	14	14	16	Y	51026	Coronin-1A OS=Homo sapiens OX=9606 GN=CORO1A PE=1 SV=4
40	94	P35749|MYH11_HUMAN	230.97	10	10	1080000	22	1	55	Y	227337	Myosin-11 OS=Homo sapiens OX=9606 GN=MYH11 PE=1 SV=3
66	62	P07237|PDIA1_HUMAN	230.33	48	48	711000000	20	20	31	Y	57116	Protein disulfide-isomerase OS=Homo sapiens OX=9606 GN=P4HB PE=1 SV=3
220	174	P48643|TCPE_HUMAN	230.26	26	26	155000000	10	9	12	Y	59671	T-complex protein 1 subunit epsilon OS=Homo sapiens OX=9606 GN=CCT5 PE=1 SV=1
73	88	P26038|MOES_HUMAN	228.54	31	31	285000000	20	12	28	Y	67820	Moesin OS=Homo sapiens OX=9606 GN=MSN PE=1 SV=3
154	108	Q08945|SSRP1_HUMAN	228.42	23	23	407000000	13	13	15	Y	81075	FACT complex subunit SSRP1 OS=Homo sapiens OX=9606 GN=SSRP1 PE=1 SV=1
86	97	Q13263|TIF1B_HUMAN	228	20	20	621000000	18	18	23	Y	88550	Transcription intermediary factor 1-beta OS=Homo sapiens OX=9606 GN=TRIM28 PE=1 SV=5
72	65	Q9Y678|COPG1_HUMAN	227.84	27	27	404000000	19	16	30	Y	97718	Coatomer subunit gamma-1 OS=Homo sapiens OX=9606 GN=COPG1 PE=1 SV=1
144	193	P19338|NUCL_HUMAN	226.13	20	20	605000000	12	12	15	N	76615	Nucleolin OS=Homo sapiens OX=9606 GN=NCL PE=1 SV=3
84	183	P62701|RS4X_HUMAN	225.6	38	38	273000000	15	6	25	Y	29598	40S ribosomal protein S4, X isoform OS=Homo sapiens OX=9606 GN=RPS4X PE=1 SV=2
49	79	Q7Z406|MYH14_HUMAN	225.55	11	11	0	19	2	44	Y	227868	Myosin-14 OS=Homo sapiens OX=9606 GN=MYH14 PE=1 SV=2
127	248	P09651|ROA1_HUMAN	225.45	33	33	827000000	11	10	18	Y	38747	Heterogeneous nuclear ribonucleoprotein A1 OS=Homo sapiens OX=9606 GN=HNRNPA1 PE=1 SV=5
112	85	P14618|KPYM_HUMAN	224.27	47	47	668000000	16	16	19	Y	57937	Pyruvate kinase PKM OS=Homo sapiens OX=9606 GN=PKM PE=1 SV=4
165	162	Q15084|PDIA6_HUMAN	224.11	34	34	557000000	11	11	14	N	48121	Protein disulfide-isomerase A6 OS=Homo sapiens OX=9606 GN=PDIA6 PE=1 SV=1
25	252	P0CG39|POTEJ_HUMAN	222.69	15	15	260000000	17	3	63	Y	117390	POTE ankyrin domain family member J OS=Homo sapiens OX=9606 GN=POTEJ PE=3 SV=1
167	207	Q10567|AP1B1_HUMAN	222.58	13	13	72900000	9	2	14	Y	104637	AP-1 complex subunit beta-1 OS=Homo sapiens OX=9606 GN=AP1B1 PE=1 SV=2
74	77	O95782|AP2A1_HUMAN	220.61	31	31	469000000	24	17	28	Y	107546	AP-2 complex subunit alpha-1 OS=Homo sapiens OX=9606 GN=AP2A1 PE=1 SV=3
176	144	Q96SB3|NEB2_HUMAN	220.43	19	19	240000000	11	11	12	N	89192	Neurabin-2 OS=Homo sapiens OX=9606 GN=PPP1R9B PE=1 SV=2
131	113	O00571|DDX3X_HUMAN	220.28	24	24	46800000	14	4	16	Y	73244	ATP-dependent RNA helicase DDX3X OS=Homo sapiens OX=9606 GN=DDX3X PE=1 SV=3
150	146	O75643|U520_HUMAN	218.57	7	7	161000000	12	12	15	Y	244505	U5 small nuclear ribonucleoprotein 200 kDa helicase OS=Homo sapiens OX=9606 GN=SNRNP200 PE=1 SV=2
111	89	Q9Y5B9|SP16H_HUMAN	218.42	17	17	507000000	15	15	18	Y	119914	FACT complex subunit SPT16 OS=Homo sapiens OX=9606 GN=SUPT16H PE=1 SV=1
126	135	P04406|G3P_HUMAN	218.28	47	47	1240000000	11	11	18	Y	36053	Glyceraldehyde-3-phosphate dehydrogenase OS=Homo sapiens OX=9606 GN=GAPDH PE=1 SV=3
130	101	Q86UX7|URP2_HUMAN	218.12	27	27	380000000	14	14	15	Y	75953	Fermitin family homolog 3 OS=Homo sapiens OX=9606 GN=FERMT3 PE=1 SV=1
107	167	P00338|LDHA_HUMAN	216.35	43	43	560000000	11	9	20	Y	36689	L-lactate dehydrogenase A chain OS=Homo sapiens OX=9606 GN=LDHA PE=1 SV=2
219	133	Q15942|ZYX_HUMAN	215.48	29	29	521000000	12	12	12	Y	61277	Zyxin OS=Homo sapiens OX=9606 GN=ZYX PE=1 SV=1
171	110	Q08211|DHX9_HUMAN	212.95	13	13	337000000	13	13	14	Y	140958	ATP-dependent RNA helicase A OS=Homo sapiens OX=9606 GN=DHX9 PE=1 SV=4
88	504	Q16777|H2A2C_HUMAN	212.87	58	58	864000000	8	3	24	Y	13988	Histone H2A type 2-C OS=Homo sapiens OX=9606 GN=HIST2H2AC PE=1 SV=4
88	505	Q6FI13|H2A2A_HUMAN	212.87	58	58	864000000	8	3	24	Y	14095	Histone H2A type 2-A OS=Homo sapiens OX=9606 GN=HIST2H2AA3 PE=1 SV=3
181	246	P26599|PTBP1_HUMAN	211.92	23	23	326000000	9	9	14	N	57221	Polypyrimidine tract-binding protein 1 OS=Homo sapiens OX=9606 GN=PTBP1 PE=1 SV=1
235	273	Q14677|EPN4_HUMAN	211.79	17	17	223000000	9	9	11	N	68259	Clathrin interactor 1 OS=Homo sapiens OX=9606 GN=CLINT1 PE=1 SV=1
113	102	Q99832|TCPH_HUMAN	211.66	40	40	325000000	17	17	18	Y	59367	T-complex protein 1 subunit eta OS=Homo sapiens OX=9606 GN=CCT7 PE=1 SV=2
124	87	P14625|ENPL_HUMAN	210.7	26	26	240000000	17	16	18	N	92469	Endoplasmin OS=Homo sapiens OX=9606 GN=HSP90B1 PE=1 SV=1
67	326	P62805|H4_HUMAN	209.28	59	59	5520000000	11	11	30	Y	11367	Histone H4 OS=Homo sapiens OX=9606 GN=HIST1H4A PE=1 SV=2
117	99	Q8WUM4|PDC6I_HUMAN	209.19	22	22	463000000	15	15	18	Y	96023	Programmed cell death 6-interacting protein OS=Homo sapiens OX=9606 GN=PDCD6IP PE=1 SV=1
164	116	Q14258|TRI25_HUMAN	208.71	27	27	307000000	13	13	15	Y	70974	E3 ubiquitin/ISG15 ligase TRIM25 OS=Homo sapiens OX=9606 GN=TRIM25 PE=1 SV=2
122	109	P61247|RS3A_HUMAN	206.85	59	59	998000000	14	14	18	Y	29945	40S ribosomal protein S3a OS=Homo sapiens OX=9606 GN=RPS3A PE=1 SV=2
89	98	P27708|PYR1_HUMAN	205.93	9	9	348000000	17	17	22	Y	242981	CAD protein OS=Homo sapiens OX=9606 GN=CAD PE=1 SV=3
108	141	P50991|TCPD_HUMAN	205.71	24	24	313000000	13	12	20	Y	57924	T-complex protein 1 subunit delta OS=Homo sapiens OX=9606 GN=CCT4 PE=1 SV=4
110	267	P60660|MYL6_HUMAN	205.13	62	62	2810000000	8	8	20	Y	16930	Myosin light polypeptide 6 OS=Homo sapiens OX=9606 GN=MYL6 PE=1 SV=2
129	164	P61978|HNRPK_HUMAN	205	34	34	760000000	11	11	16	Y	50976	Heterogeneous nuclear ribonucleoprotein K OS=Homo sapiens OX=9606 GN=HNRNPK PE=1 SV=1
148	282	P27348|1433T_HUMAN	204.72	44	44	159000000	9	5	15	Y	27764	14-3-3 protein theta OS=Homo sapiens OX=9606 GN=YWHAQ PE=1 SV=1
156	153	O15523|DDX3Y_HUMAN	204.66	20	20	18200000	12	2	14	Y	73154	ATP-dependent RNA helicase DDX3Y OS=Homo sapiens OX=9606 GN=DDX3Y PE=1 SV=2
79	111	P23396|RS3_HUMAN	204.62	59	59	1140000000	19	19	26	Y	26688	40S ribosomal protein S3 OS=Homo sapiens OX=9606 GN=RPS3 PE=1 SV=2
157	173	O14980|XPO1_HUMAN	203.21	13	13	296000000	10	10	15	Y	123386	Exportin-1 OS=Homo sapiens OX=9606 GN=XPO1 PE=1 SV=1
132	165	P40227|TCPZ_HUMAN	203.11	22	22	209000000	12	12	14	N	58024	T-complex protein 1 subunit zeta OS=Homo sapiens OX=9606 GN=CCT6A PE=1 SV=3
159	134	Q92841|DDX17_HUMAN	202.64	18	18	231000000	12	6	15	Y	80273	Probable ATP-dependent RNA helicase DDX17 OS=Homo sapiens OX=9606 GN=DDX17 PE=1 SV=2
103	112	P17844|DDX5_HUMAN	202.54	21	21	184000000	15	9	19	Y	69148	Probable ATP-dependent RNA helicase DDX5 OS=Homo sapiens OX=9606 GN=DDX5 PE=1 SV=1
137	130	Q15154|PCM1_HUMAN	202.48	6	6	189000000	12	11	13	Y	228542	Pericentriolar material 1 protein OS=Homo sapiens OX=9606 GN=PCM1 PE=1 SV=5
136	86	O75533|SF3B1_HUMAN	202.15	19	19	177000000	15	15	16	Y	145830	Splicing factor 3B subunit 1 OS=Homo sapiens OX=9606 GN=SF3B1 PE=1 SV=3
234	196	P04040|CATA_HUMAN	201.78	30	30	258000000	11	11	11	Y	59756	Catalase OS=Homo sapiens OX=9606 GN=CAT PE=1 SV=3
201	265	P62241|RS8_HUMAN	201.27	45	45	477000000	9	9	12	Y	24205	40S ribosomal protein S8 OS=Homo sapiens OX=9606 GN=RPS8 PE=1 SV=2
133	227	P62081|RS7_HUMAN	200.73	52	52	551000000	12	12	17	N	22127	40S ribosomal protein S7 OS=Homo sapiens OX=9606 GN=RPS7 PE=1 SV=1
143	321	P22090|RS4Y1_HUMAN	200.22	26	26	5160000	9	1	16	Y	29456	40S ribosomal protein S4, Y isoform 1 OS=Homo sapiens OX=9606 GN=RPS4Y1 PE=1 SV=2
149	95	Q5T4S7|UBR4_HUMAN	200.14	4	4	120000000	15	15	15	Y	573849	E3 ubiquitin-protein ligase UBR4 OS=Homo sapiens OX=9606 GN=UBR4 PE=1 SV=1
236	148	Q92945|FUBP2_HUMAN	199.36	22	22	264000000	11	11	11	Y	73115	Far upstream element-binding protein 2 OS=Homo sapiens OX=9606 GN=KHSRP PE=1 SV=4
274	220	Q8TDZ2|MICA1_HUMAN	199.32	13	13	371000000	8	8	9	Y	117875	[F-actin]-monooxygenase MICAL1 OS=Homo sapiens OX=9606 GN=MICAL1 PE=1 SV=2
105	122	Q14974|IMB1_HUMAN	199.28	18	18	600000000	11	11	19	Y	97170	Importin subunit beta-1 OS=Homo sapiens OX=9606 GN=KPNB1 PE=1 SV=2
135	150	Q86VP6|CAND1_HUMAN	198.74	10	10	192000000	11	11	14	Y	136375	Cullin-associated NEDD8-dissociated protein 1 OS=Homo sapiens OX=9606 GN=CAND1 PE=1 SV=2
175	125	Q9ULV4|COR1C_HUMAN	198.55	31	31	217000000	12	12	13	Y	53249	Coronin-1C OS=Homo sapiens OX=9606 GN=CORO1C PE=1 SV=1
188	154	Q9BSJ8|ESYT1_HUMAN	198.07	14	14	155000000	10	10	11	N	122856	Extended synaptotagmin-1 OS=Homo sapiens OX=9606 GN=ESYT1 PE=1 SV=1
252	217	Q9Y6K5|OAS3_HUMAN	197.72	10	10	179000000	9	9	10	Y	121170	2'-5'-oligoadenylate synthase 3 OS=Homo sapiens OX=9606 GN=OAS3 PE=1 SV=3
151	119	Q7Z6Z7|HUWE1_HUMAN	197.32	4	4	269000000	13	13	15	Y	481896	E3 ubiquitin-protein ligase HUWE1 OS=Homo sapiens OX=9606 GN=HUWE1 PE=1 SV=3
192	182	Q8IZ83|A16A1_HUMAN	197.08	15	15	227000000	10	10	13	Y	85127	Aldehyde dehydrogenase family 16 member A1 OS=Homo sapiens OX=9606 GN=ALDH16A1 PE=1 SV=2
197	168	Q15365|PCBP1_HUMAN	196.89	49	49	517000000	10	7	13	Y	37498	Poly(rC)-binding protein 1 OS=Homo sapiens OX=9606 GN=PCBP1 PE=1 SV=2
193	195	Q9UHB9|SRP68_HUMAN	196.78	24	24	213000000	11	11	12	N	70730	Signal recognition particle subunit SRP68 OS=Homo sapiens OX=9606 GN=SRP68 PE=1 SV=2
162	224	P62424|RL7A_HUMAN	196.6	39	39	645000000	11	11	15	Y	29996	60S ribosomal protein L7a OS=Homo sapiens OX=9606 GN=RPL7A PE=1 SV=2
109	206	P27635|RL10_HUMAN	196.19	45	45	701000000	12	12	20	Y	24604	60S ribosomal protein L10 OS=Homo sapiens OX=9606 GN=RPL10 PE=1 SV=4
179	180	Q08J23|NSUN2_HUMAN	196.09	16	16	195000000	14	14	14	Y	86471	tRNA (cytosine(34)-C(5))-methyltransferase OS=Homo sapiens OX=9606 GN=NSUN2 PE=1 SV=2
101	118	P04259|K2C6B_HUMAN	195.84	24	24	11900000	14	2	21	Y	60067	Keratin, type II cytoskeletal 6B OS=Homo sapiens OX=9606 GN=KRT6B PE=1 SV=5
123	294	P62277|RS13_HUMAN	195.53	50	50	1030000000	10	8	18	N	17222	40S ribosomal protein S13 OS=Homo sapiens OX=9606 GN=RPS13 PE=1 SV=2
158	131	O94973|AP2A2_HUMAN	195.27	17	17	104000000	12	5	15	Y	103960	AP-2 complex subunit alpha-2 OS=Homo sapiens OX=9606 GN=AP2A2 PE=1 SV=2
384	320	Q92619|HMHA1_HUMAN	194.83	9	9	127000000	6	6	6	N	124614	Rho GTPase-activating protein 45 OS=Homo sapiens OX=9606 GN=ARHGAP45 PE=1 SV=2
140	117	P06576|ATPB_HUMAN	194.71	33	33	337000000	12	12	14	Y	56560	ATP synthase subunit beta, mitochondrial OS=Homo sapiens OX=9606 GN=ATP5F1B PE=1 SV=3
182	328	P67936|TPM4_HUMAN	194.3	32	32	36100000	8	1	13	Y	28522	Tropomyosin alpha-4 chain OS=Homo sapiens OX=9606 GN=TPM4 PE=1 SV=3
161	219	P36873|PP1G_HUMAN	194.29	32	32	66300000	10	3	15	Y	36984	Serine/threonine-protein phosphatase PP1-gamma catalytic subunit OS=Homo sapiens OX=9606 GN=PPP1CC PE=1 SV=1
142	263	P06753|TPM3_HUMAN	194.04	31	31	83100000	9	2	15	Y	32950	Tropomyosin alpha-3 chain OS=Homo sapiens OX=9606 GN=TPM3 PE=1 SV=2
204	191	Q9UBF2|COPG2_HUMAN	193.92	16	16	63600000	10	7	13	Y	97622	Coatomer subunit gamma-2 OS=Homo sapiens OX=9606 GN=COPG2 PE=1 SV=1
166	284	Q15233|NONO_HUMAN	192.66	19	19	206000000	9	8	15	Y	54232	Non-POU domain-containing octamer-binding protein OS=Homo sapiens OX=9606 GN=NONO PE=1 SV=4
90	226	P63104|1433Z_HUMAN	192.64	48	48	401000000	10	7	21	Y	27745	14-3-3 protein zeta/delta OS=Homo sapiens OX=9606 GN=YWHAZ PE=1 SV=1
215	179	Q13045|FLII_HUMAN	192.34	11	11	243000000	10	10	12	Y	144751	Protein flightless-1 homolog OS=Homo sapiens OX=9606 GN=FLII PE=1 SV=2
190	121	P25205|MCM3_HUMAN	191.84	18	18	236000000	12	12	13	Y	90981	DNA replication licensing factor MCM3 OS=Homo sapiens OX=9606 GN=MCM3 PE=1 SV=3
242	266	P33241|LSP1_HUMAN	190.23	28	28	170000000	8	8	11	Y	37192	Lymphocyte-specific protein 1 OS=Homo sapiens OX=9606 GN=LSP1 PE=1 SV=1
187	129	O94804|STK10_HUMAN	190.2	14	14	176000000	11	10	12	Y	112135	Serine/threonine-protein kinase 10 OS=Homo sapiens OX=9606 GN=STK10 PE=1 SV=1
195	316	Q8NHW5|RLA0L_HUMAN	189.73	25	25	705000000	7	7	12	Y	34364	60S acidic ribosomal protein P0-like OS=Homo sapiens OX=9606 GN=RPLP0P6 PE=5 SV=1
180	233	P47756|CAPZB_HUMAN	189.53	40	40	547000000	8	8	14	Y	31350	F-actin-capping protein subunit beta OS=Homo sapiens OX=9606 GN=CAPZB PE=1 SV=4
362	443	#CONTAM#Q86YZ3	189.07	4	4	56500000	5	5	6	N	282389	SWISS-PROT:#CONTAM#Q86YZ3 Tax_Id=9606 Gene_Symbol=HRNR Hornerin
362	444	Q86YZ3|HORN_HUMAN	189.07	4	4	56500000	5	5	6	N	282389	Hornerin OS=Homo sapiens OX=9606 GN=HRNR PE=1 SV=2
212	158	P14868|SYDC_HUMAN	188.75	23	23	315000000	11	11	12	Y	57136	Aspartate--tRNA ligase, cytoplasmic OS=Homo sapiens OX=9606 GN=DARS PE=1 SV=2
160	200	P62280|RS11_HUMAN	188.46	63	63	624000000	12	12	14	Y	18431	40S ribosomal protein S11 OS=Homo sapiens OX=9606 GN=RPS11 PE=1 SV=3
169	260	Q14103|HNRPD_HUMAN	188.36	27	27	330000000	9	8	14	Y	38434	Heterogeneous nuclear ribonucleoprotein D0 OS=Homo sapiens OX=9606 GN=HNRNPD PE=1 SV=1
138	185	#CONTAM#P02535-1	187.95	22	22	0	12	1	16	Y	57770	SWISS-PROT:#CONTAM#P02535-1 Tax_Id=10090 Gene_Symbol=Krt10 Isoform 1 of Keratin, type I cytoskeletal 10
319	454	P51991|ROA3_HUMAN	187.94	19	19	118000000	6	5	8	Y	39595	Heterogeneous nuclear ribonucleoprotein A3 OS=Homo sapiens OX=9606 GN=HNRNPA3 PE=1 SV=2
202	333	P62906|RL10A_HUMAN	187.71	39	39	578000000	9	9	13	Y	24831	60S ribosomal protein L10a OS=Homo sapiens OX=9606 GN=RPL10A PE=1 SV=2
178	157	Q9Y3Z3|SAMH1_HUMAN	187.54	25	25	330000000	12	12	14	Y	72201	Deoxynucleoside triphosphate triphosphohydrolase SAMHD1 OS=Homo sapiens OX=9606 GN=SAMHD1 PE=1 SV=2
223	222	P62136|PP1A_HUMAN	187.53	33	33	115000000	9	2	12	Y	37512	Serine/threonine-protein phosphatase PP1-alpha catalytic subunit OS=Homo sapiens OX=9606 GN=PPP1CA PE=1 SV=1
152	136	P42224|STAT1_HUMAN	185.72	18	18	279000000	11	11	13	Y	87335	Signal transducer and activator of transcription 1-alpha/beta OS=Homo sapiens OX=9606 GN=STAT1 PE=1 SV=2
170	155	P06737|PYGL_HUMAN	185.47	17	17	188000000	13	13	13	N	97149	Glycogen phosphorylase, liver form OS=Homo sapiens OX=9606 GN=PYGL PE=1 SV=4
203	145	Q16822|PCKGM_HUMAN	185.06	22	22	253000000	11	11	13	Y	70699	Phosphoenolpyruvate carboxykinase [GTP], mitochondrial OS=Homo sapiens OX=9606 GN=PCK2 PE=1 SV=4
248	181	Q8TEQ6|GEMI5_HUMAN	184.59	8	8	116000000	10	10	10	Y	168589	Gem-associated protein 5 OS=Homo sapiens OX=9606 GN=GEMIN5 PE=1 SV=3
172	147	P39023|RL3_HUMAN	184.11	29	29	505000000	12	12	14	Y	46109	60S ribosomal protein L3 OS=Homo sapiens OX=9606 GN=RPL3 PE=1 SV=2
102	123	P13647|K2C5_HUMAN	184	22	22	80600000	13	2	20	Y	62378	Keratin, type II cytoskeletal 5 OS=Homo sapiens OX=9606 GN=KRT5 PE=1 SV=3
102	124	#CONTAM#P13647	184	22	22	80600000	13	2	20	Y	62378	SWISS-PROT:#CONTAM#P13647 Tax_Id=9606 Gene_Symbol=KRT5 Keratin, type II cytoskeletal 5
194	241	P55084|ECHB_HUMAN	183.56	20	20	337000000	9	9	13	Y	51294	Trifunctional enzyme subunit beta, mitochondrial OS=Homo sapiens OX=9606 GN=HADHB PE=1 SV=3
196	151	P0DMV8|HS71A_HUMAN	183.46	22	22	30100000	11	3	13	N	70052	Heat shock 70 kDa protein 1A OS=Homo sapiens OX=9606 GN=HSPA1A PE=1 SV=1
196	152	P0DMV9|HS71B_HUMAN	183.46	22	22	30100000	11	3	13	N	70052	Heat shock 70 kDa protein 1B OS=Homo sapiens OX=9606 GN=HSPA1B PE=1 SV=1
230	143	P50416|CPT1A_HUMAN	183.45	17	17	215000000	11	11	11	Y	88368	Carnitine O-palmitoyltransferase 1, liver isoform OS=Homo sapiens OX=9606 GN=CPT1A PE=1 SV=2
198	211	Q92974|ARHG2_HUMAN	183.44	11	11	280000000	9	8	12	Y	111543	Rho guanine nucleotide exchange factor 2 OS=Homo sapiens OX=9606 GN=ARHGEF2 PE=1 SV=4
237	176	P23246|SFPQ_HUMAN	183.35	19	19	311000000	10	9	11	Y	76150	Splicing factor, proline- and glutamine-rich OS=Homo sapiens OX=9606 GN=SFPQ PE=1 SV=2
224	335	Q96C19|EFHD2_HUMAN	182.98	30	30	923000000	10	10	12	N	26697	EF-hand domain-containing protein D2 OS=Homo sapiens OX=9606 GN=EFHD2 PE=1 SV=1
327	261	P13489|RINI_HUMAN	182.65	25	25	232000000	7	7	7	Y	49974	Ribonuclease inhibitor OS=Homo sapiens OX=9606 GN=RNH1 PE=1 SV=2
317	395	Q13501|SQSTM_HUMAN	182.63	18	18	156000000	6	6	8	Y	47687	Sequestosome-1 OS=Homo sapiens OX=9606 GN=SQSTM1 PE=1 SV=1
323	312	Q15393|SF3B3_HUMAN	182.3	8	8	190000000	7	7	7	N	135577	Splicing factor 3B subunit 3 OS=Homo sapiens OX=9606 GN=SF3B3 PE=1 SV=4
147	192	P18124|RL7_HUMAN	181.58	42	42	487000000	11	11	15	Y	29226	60S ribosomal protein L7 OS=Homo sapiens OX=9606 GN=RPL7 PE=1 SV=1
247	201	P41250|GARS_HUMAN	181.2	18	18	69500000	9	9	9	N	83166	Glycine--tRNA ligase OS=Homo sapiens OX=9606 GN=GARS PE=1 SV=3
295	225	O60763|USO1_HUMAN	180.4	11	11	102000000	8	8	8	N	107895	General vesicular transport factor p115 OS=Homo sapiens OX=9606 GN=USO1 PE=1 SV=2
241	213	P07195|LDHB_HUMAN	180.36	31	31	306000000	9	7	11	Y	36639	L-lactate dehydrogenase B chain OS=Homo sapiens OX=9606 GN=LDHB PE=1 SV=2
98	239	P62249|RS16_HUMAN	179.41	60	60	1340000000	12	12	21	Y	16445	40S ribosomal protein S16 OS=Homo sapiens OX=9606 GN=RPS16 PE=1 SV=2
263	323	Q14161|GIT2_HUMAN	178.67	13	13	151000000	7	7	10	Y	84543	ARF GTPase-activating protein GIT2 OS=Homo sapiens OX=9606 GN=GIT2 PE=1 SV=2
238	229	P52209|6PGD_HUMAN	178.52	20	20	238000000	9	9	10	Y	53140	6-phosphogluconate dehydrogenase, decarboxylating OS=Homo sapiens OX=9606 GN=PGD PE=1 SV=3
257	212	O95347|SMC2_HUMAN	178.17	9	9	86500000	9	9	10	Y	135656	Structural maintenance of chromosomes protein 2 OS=Homo sapiens OX=9606 GN=SMC2 PE=1 SV=2
155	120	P17987|TCPA_HUMAN	177.82	30	30	434000000	12	12	15	Y	60344	T-complex protein 1 subunit alpha OS=Homo sapiens OX=9606 GN=TCP1 PE=1 SV=1
139	194	Q8N163|CCAR2_HUMAN	177.66	14	14	295000000	11	11	14	Y	102902	Cell cycle and apoptosis regulator protein 2 OS=Homo sapiens OX=9606 GN=CCAR2 PE=1 SV=2
256	208	Q8TD19|NEK9_HUMAN	177.35	12	12	190000000	9	9	9	Y	107168	Serine/threonine-protein kinase Nek9 OS=Homo sapiens OX=9606 GN=NEK9 PE=1 SV=2
276	269	P23381|SYWC_HUMAN	177.31	23	23	134000000	8	8	9	N	53165	Tryptophan--tRNA ligase, cytoplasmic OS=Homo sapiens OX=9606 GN=WARS PE=1 SV=2
229	159	O75369|FLNB_HUMAN	177.04	6	6	97300000	11	11	11	Y	278162	Filamin-B OS=Homo sapiens OX=9606 GN=FLNB PE=1 SV=2
358	401	P62829|RL23_HUMAN	176.73	47	47	294000000	7	7	7	Y	14865	60S ribosomal protein L23 OS=Homo sapiens OX=9606 GN=RPL23 PE=1 SV=1
119	128	Q6P2Q9|PRP8_HUMAN	176.57	9	9	188000000	17	17	18	Y	273599	Pre-mRNA-processing-splicing factor 8 OS=Homo sapiens OX=9606 GN=PRPF8 PE=1 SV=2
352	331	Q99541|PLIN2_HUMAN	176.11	23	23	125000000	6	6	7	Y	48075	Perilipin-2 OS=Homo sapiens OX=9606 GN=PLIN2 PE=1 SV=2
191	177	A5YKK6|CNOT1_HUMAN	175.64	4	4	140000000	10	10	12	N	266937	CCR4-NOT transcription complex subunit 1 OS=Homo sapiens OX=9606 GN=CNOT1 PE=1 SV=2
87	215	Q00325|MPCP_HUMAN	175.18	31	31	867000000	9	9	22	Y	40095	Phosphate carrier protein, mitochondrial OS=Homo sapiens OX=9606 GN=SLC25A3 PE=1 SV=2
284	290	P07355|ANXA2_HUMAN	175.11	29	29	206000000	7	7	9	N	38604	Annexin A2 OS=Homo sapiens OX=9606 GN=ANXA2 PE=1 SV=2
116	235	P62269|RS18_HUMAN	174.92	53	53	476000000	12	12	19	Y	17719	40S ribosomal protein S18 OS=Homo sapiens OX=9606 GN=RPS18 PE=1 SV=3
231	160	Q9UM54|MYO6_HUMAN	174.66	9	9	213000000	10	10	10	Y	149691	Unconventional myosin-VI OS=Homo sapiens OX=9606 GN=MYO6 PE=1 SV=4
340	359	P21281|VATB2_HUMAN	174.49	14	14	113000000	7	7	7	N	56501	V-type proton ATPase subunit B, brain isoform OS=Homo sapiens OX=9606 GN=ATP6V1B2 PE=1 SV=3
96	296	Q99880|H2B1L_HUMAN	174.39	55	55	626000000	9	3	22	Y	13952	Histone H2B type 1-L OS=Homo sapiens OX=9606 GN=HIST1H2BL PE=1 SV=3
96	297	O60814|H2B1K_HUMAN	174.39	55	55	626000000	9	3	22	Y	13890	Histone H2B type 1-K OS=Homo sapiens OX=9606 GN=HIST1H2BK PE=1 SV=3
96	298	Q99879|H2B1M_HUMAN	174.39	55	55	626000000	9	3	22	Y	13989	Histone H2B type 1-M OS=Homo sapiens OX=9606 GN=HIST1H2BM PE=1 SV=3
96	299	P58876|H2B1D_HUMAN	174.39	55	55	626000000	9	3	22	Y	13936	Histone H2B type 1-D OS=Homo sapiens OX=9606 GN=HIST1H2BD PE=1 SV=2
96	300	Q93079|H2B1H_HUMAN	174.39	55	55	626000000	9	3	22	Y	13892	Histone H2B type 1-H OS=Homo sapiens OX=9606 GN=HIST1H2BH PE=1 SV=3
96	301	Q5QNW6|H2B2F_HUMAN	174.39	55	55	626000000	9	3	22	Y	13920	Histone H2B type 2-F OS=Homo sapiens OX=9606 GN=HIST2H2BF PE=1 SV=3
96	302	Q99877|H2B1N_HUMAN	174.39	55	55	626000000	9	3	22	Y	13922	Histone H2B type 1-N OS=Homo sapiens OX=9606 GN=HIST1H2BN PE=1 SV=3
96	303	P62807|H2B1C_HUMAN	174.39	55	55	626000000	9	3	22	Y	13906	Histone H2B type 1-C/E/F/G/I OS=Homo sapiens OX=9606 GN=HIST1H2BC PE=1 SV=4
251	184	O43491|E41L2_HUMAN	174.36	12	12	144000000	10	10	10	Y	112588	Band 4.1-like protein 2 OS=Homo sapiens OX=9606 GN=EPB41L2 PE=1 SV=1
269	310	O60610|DIAP1_HUMAN	174.27	7	7	171000000	8	8	9	Y	141347	Protein diaphanous homolog 1 OS=Homo sapiens OX=9606 GN=DIAPH1 PE=1 SV=2
285	337	P62937|PPIA_HUMAN	174.2	50	50	698000000	6	6	9	Y	18012	Peptidyl-prolyl cis-trans isomerase A OS=Homo sapiens OX=9606 GN=PPIA PE=1 SV=2
316	351	O14579|COPE_HUMAN	174.01	31	31	173000000	6	6	8	Y	34482	Coatomer subunit epsilon OS=Homo sapiens OX=9606 GN=COPE PE=1 SV=3
174	293	P31946|1433B_HUMAN	173.77	47	47	89600000	8	3	13	Y	28082	14-3-3 protein beta/alpha OS=Homo sapiens OX=9606 GN=YWHAB PE=1 SV=3
336	278	Q7LBC6|KDM3B_HUMAN	173.76	5	5	80200000	7	7	7	Y	191580	Lysine-specific demethylase 3B OS=Homo sapiens OX=9606 GN=KDM3B PE=1 SV=2
266	344	#CONTAM#P02533	173.74	16	16	36600000	9	3	10	Y	51622	SWISS-PROT:#CONTAM#P02533 Tax_Id=9606 Gene_Symbol=KRT14 Keratin, type I cytoskeletal 14
266	345	P02533|K1C14_HUMAN	173.74	16	16	36600000	9	3	10	Y	51562	Keratin, type I cytoskeletal 14 OS=Homo sapiens OX=9606 GN=KRT14 PE=1 SV=4
184	399	P62750|RL23A_HUMAN	173.62	38	38	358000000	8	8	14	N	17695	60S ribosomal protein L23a OS=Homo sapiens OX=9606 GN=RPL23A PE=1 SV=1
104	422	P68431|H31_HUMAN	173.59	51	51	73200000	8	2	21	Y	15404	Histone H3.1 OS=Homo sapiens OX=9606 GN=HIST1H3A PE=1 SV=2
342	382	P04183|KITH_HUMAN	173.57	40	40	136000000	5	5	7	Y	25469	Thymidine kinase, cytosolic OS=Homo sapiens OX=9606 GN=TK1 PE=1 SV=2
214	178	Q15029|U5S1_HUMAN	173.01	14	14	246000000	10	10	11	Y	109436	116 kDa U5 small nuclear ribonucleoprotein component OS=Homo sapiens OX=9606 GN=EFTUD2 PE=1 SV=1
206	271	P61254|RL26_HUMAN	172.88	49	49	65900000	10	5	12	Y	17258	60S ribosomal protein L26 OS=Homo sapiens OX=9606 GN=RPL26 PE=1 SV=1
205	214	P05141|ADT2_HUMAN	172.78	33	33	104000000	10	2	13	Y	32852	ADP/ATP translocase 2 OS=Homo sapiens OX=9606 GN=SLC25A5 PE=1 SV=7
208	286	Q8WU79|SMAP2_HUMAN	172.7	19	19	524000000	8	8	13	Y	46786	Stromal membrane-associated protein 2 OS=Homo sapiens OX=9606 GN=SMAP2 PE=1 SV=1
173	166	Q04637|IF4G1_HUMAN	172.56	8	8	154000000	10	9	12	Y	175490	Eukaryotic translation initiation factor 4 gamma 1 OS=Homo sapiens OX=9606 GN=EIF4G1 PE=1 SV=4
221	186	P51114|FXR1_HUMAN	172.1	20	20	94100000	10	8	11	Y	69721	Fragile X mental retardation syndrome-related protein 1 OS=Homo sapiens OX=9606 GN=FXR1 PE=1 SV=3
213	163	Q08378|GOGA3_HUMAN	172.08	10	10	111000000	11	11	11	Y	167354	Golgin subfamily A member 3 OS=Homo sapiens OX=9606 GN=GOLGA3 PE=1 SV=2
258	218	P49748|ACADV_HUMAN	171.65	17	17	167000000	9	9	10	N	70390	Very long-chain specific acyl-CoA dehydrogenase, mitochondrial OS=Homo sapiens OX=9606 GN=ACADVL PE=1 SV=1
297	274	P41252|SYIC_HUMAN	171.3	7	7	130000000	8	8	8	N	144498	Isoleucine--tRNA ligase, cytoplasmic OS=Homo sapiens OX=9606 GN=IARS PE=1 SV=2
250	295	P52732|KIF11_HUMAN	171.01	12	12	76700000	7	7	10	Y	119159	Kinesin-like protein KIF11 OS=Homo sapiens OX=9606 GN=KIF11 PE=1 SV=2
304	381	P62140|PP1B_HUMAN	170.91	20	20	26600000	6	1	8	Y	37187	Serine/threonine-protein phosphatase PP1-beta catalytic subunit OS=Homo sapiens OX=9606 GN=PPP1CB PE=1 SV=3
255	205	Q96T51|RUFY1_HUMAN	170.62	17	17	167000000	9	9	10	Y	79818	RUN and FYVE domain-containing protein 1 OS=Homo sapiens OX=9606 GN=RUFY1 PE=1 SV=2
177	149	P33992|MCM5_HUMAN	170.34	20	20	344000000	12	12	13	Y	82286	DNA replication licensing factor MCM5 OS=Homo sapiens OX=9606 GN=MCM5 PE=1 SV=5
128	403	Q7L7L0|H2A3_HUMAN	169.94	51	51	135000000	7	2	18	N	14121	Histone H2A type 3 OS=Homo sapiens OX=9606 GN=HIST3H2A PE=1 SV=3
128	404	P04908|H2A1B_HUMAN	169.94	51	51	135000000	7	2	18	N	14135	Histone H2A type 1-B/E OS=Homo sapiens OX=9606 GN=HIST1H2AB PE=1 SV=2
128	405	Q93077|H2A1C_HUMAN	169.94	51	51	135000000	7	2	18	N	14105	Histone H2A type 1-C OS=Homo sapiens OX=9606 GN=HIST1H2AC PE=1 SV=3
246	202	Q5TBA9|FRY_HUMAN	169.6	4	4	87600000	9	8	9	Y	338875	Protein furry homolog OS=Homo sapiens OX=9606 GN=FRY PE=1 SV=1
282	264	P46777|RL5_HUMAN	169.36	34	34	267000000	7	7	8	Y	34363	60S ribosomal protein L5 OS=Homo sapiens OX=9606 GN=RPL5 PE=1 SV=3
270	223	P17812|PYRG1_HUMAN	168.98	20	20	204000000	8	8	9	Y	66690	CTP synthase 1 OS=Homo sapiens OX=9606 GN=CTPS1 PE=1 SV=2
326	319	Q16891|MIC60_HUMAN	168.65	11	11	114000000	6	6	7	N	83678	MICOS complex subunit MIC60 OS=Homo sapiens OX=9606 GN=IMMT PE=1 SV=1
222	210	P06493|CDK1_HUMAN	167.98	37	37	338000000	9	8	12	Y	34095	Cyclin-dependent kinase 1 OS=Homo sapiens OX=9606 GN=CDK1 PE=1 SV=3
225	238	P23284|PPIB_HUMAN	167.86	45	45	573000000	9	9	12	Y	23743	Peptidyl-prolyl cis-trans isomerase B OS=Homo sapiens OX=9606 GN=PPIB PE=1 SV=2
199	250	P61981|1433G_HUMAN	167.19	39	39	133000000	8	5	13	Y	28303	14-3-3 protein gamma OS=Homo sapiens OX=9606 GN=YWHAG PE=1 SV=2
253	288	P33993|MCM7_HUMAN	166.64	12	12	285000000	7	7	10	Y	81308	DNA replication licensing factor MCM7 OS=Homo sapiens OX=9606 GN=MCM7 PE=1 SV=4
244	372	P35268|RL22_HUMAN	166.62	67	67	419000000	6	6	10	Y	14787	60S ribosomal protein L22 OS=Homo sapiens OX=9606 GN=RPL22 PE=1 SV=2
349	486	Q92597|NDRG1_HUMAN	166.53	18	18	285000000	4	4	7	Y	42835	Protein NDRG1 OS=Homo sapiens OX=9606 GN=NDRG1 PE=1 SV=1
232	216	P43243|MATR3_HUMAN	166.5	12	12	132000000	10	10	11	Y	94623	Matrin-3 OS=Homo sapiens OX=9606 GN=MATR3 PE=1 SV=2
216	187	P08133|ANXA6_HUMAN	165.91	19	19	145000000	10	10	12	Y	75873	Annexin A6 OS=Homo sapiens OX=9606 GN=ANXA6 PE=1 SV=3
309	256	Q96QK1|VPS35_HUMAN	165.67	12	12	144000000	7	7	7	Y	91707	Vacuolar protein sorting-associated protein 35 OS=Homo sapiens OX=9606 GN=VPS35 PE=1 SV=2
272	255	P60842|IF4A1_HUMAN	165.19	19	19	26100000	7	2	8	Y	46154	Eukaryotic initiation factor 4A-I OS=Homo sapiens OX=9606 GN=EIF4A1 PE=1 SV=1
273	438	P52597|HNRPF_HUMAN	165.08	16	16	88100000	5	3	9	Y	45672	Heterogeneous nuclear ribonucleoprotein F OS=Homo sapiens OX=9606 GN=HNRNPF PE=1 SV=3
283	280	Q15366|PCBP2_HUMAN	164.28	30	30	243000000	7	4	9	Y	38580	Poly(rC)-binding protein 2 OS=Homo sapiens OX=9606 GN=PCBP2 PE=1 SV=1
210	503	P62263|RS14_HUMAN	164.15	43	43	581000000	7	7	13	Y	16273	40S ribosomal protein S14 OS=Homo sapiens OX=9606 GN=RPS14 PE=1 SV=3
311	272	Q15437|SC23B_HUMAN	164.1	13	13	70600000	7	5	8	Y	86479	Protein transport protein Sec23B OS=Homo sapiens OX=9606 GN=SEC23B PE=1 SV=2
115	304	P06899|H2B1J_HUMAN	163.99	53	53	208000000	8	2	19	Y	13904	Histone H2B type 1-J OS=Homo sapiens OX=9606 GN=HIST1H2BJ PE=1 SV=3
115	305	Q16778|H2B2E_HUMAN	163.99	53	53	208000000	8	2	19	Y	13920	Histone H2B type 2-E OS=Homo sapiens OX=9606 GN=HIST2H2BE PE=1 SV=3
115	306	P23527|H2B1O_HUMAN	163.99	53	53	208000000	8	2	19	Y	13906	Histone H2B type 1-O OS=Homo sapiens OX=9606 GN=HIST1H2BO PE=1 SV=3
115	307	P33778|H2B1B_HUMAN	163.99	53	53	208000000	8	2	19	Y	13950	Histone H2B type 1-B OS=Homo sapiens OX=9606 GN=HIST1H2BB PE=1 SV=2
261	237	P29590|PML_HUMAN	163.93	10	10	225000000	9	9	10	Y	97551	Protein PML OS=Homo sapiens OX=9606 GN=PML PE=1 SV=3
314	330	P22234|PUR6_HUMAN	163.72	20	20	76600000	6	6	8	Y	47079	Multifunctional protein ADE2 OS=Homo sapiens OX=9606 GN=PAICS PE=1 SV=3
339	356	Q9NYL9|TMOD3_HUMAN	163.41	24	24	360000000	6	6	7	Y	39595	Tropomodulin-3 OS=Homo sapiens OX=9606 GN=TMOD3 PE=1 SV=1
344	418	Q96HS1|PGAM5_HUMAN	163.25	22	22	127000000	7	7	7	Y	32004	Serine/threonine-protein phosphatase PGAM5, mitochondrial OS=Homo sapiens OX=9606 GN=PGAM5 PE=1 SV=2
365	509	P46782|RS5_HUMAN	162.83	32	32	122000000	5	5	7	Y	22876	40S ribosomal protein S5 OS=Homo sapiens OX=9606 GN=RPS5 PE=1 SV=4
226	243	P12236|ADT3_HUMAN	162.5	29	29	2460000	9	1	12	Y	32866	ADP/ATP translocase 3 OS=Homo sapiens OX=9606 GN=SLC25A6 PE=1 SV=4
259	234	P50990|TCPQ_HUMAN	161.93	17	17	265000000	8	8	10	Y	59621	T-complex protein 1 subunit theta OS=Homo sapiens OX=9606 GN=CCT8 PE=1 SV=4
506	492	Q32MZ4|LRRF1_HUMAN	161.83	7	7	104000000	4	4	4	Y	89253	Leucine-rich repeat flightless-interacting protein 1 OS=Homo sapiens OX=9606 GN=LRRFIP1 PE=1 SV=2
375	386	O95433|AHSA1_HUMAN	161.43	22	22	164000000	5	5	6	N	38274	Activator of 90 kDa heat shock protein ATPase homolog 1 OS=Homo sapiens OX=9606 GN=AHSA1 PE=1 SV=1
310	257	Q14289|FAK2_HUMAN	160.43	11	11	74400000	7	7	7	Y	115875	Protein-tyrosine kinase 2-beta OS=Homo sapiens OX=9606 GN=PTK2B PE=1 SV=2
337	285	Q8NC51|PAIRB_HUMAN	159.85	20	20	40900000	7	7	7	Y	44965	Plasminogen activator inhibitor 1 RNA-binding protein OS=Homo sapiens OX=9606 GN=SERBP1 PE=1 SV=2
240	199	Q96CW5|GCP3_HUMAN	159.76	14	14	114000000	10	10	10	Y	103571	Gamma-tubulin complex component 3 OS=Homo sapiens OX=9606 GN=TUBGCP3 PE=1 SV=2
62	434	Q9H4B7|TBB1_HUMAN	159.53	15	15	12200000	8	2	30	Y	50327	Tubulin beta-1 chain OS=Homo sapiens OX=9606 GN=TUBB1 PE=1 SV=1
209	318	#CONTAM#Q3TTY5	158.96	11	11	0	8	1	11	Y	70923	SWISS-PROT:#CONTAM#Q3TTY5 Tax_Id=10090 Gene_Symbol=Krt2 Keratin, type II cytoskeletal 2 epidermal
299	325	O43175|SERA_HUMAN	158.38	14	14	90600000	6	6	8	Y	56651	D-3-phosphoglycerate dehydrogenase OS=Homo sapiens OX=9606 GN=PHGDH PE=1 SV=4
264	232	O43143|DHX15_HUMAN	157.95	12	12	281000000	9	9	10	Y	90933	Pre-mRNA-splicing factor ATP-dependent RNA helicase DHX15 OS=Homo sapiens OX=9606 GN=DHX15 PE=1 SV=2
168	127	P49368|TCPG_HUMAN	157.84	23	23	314000000	12	12	14	Y	60534	T-complex protein 1 subunit gamma OS=Homo sapiens OX=9606 GN=CCT3 PE=1 SV=4
228	530	P0C0S5|H2AZ_HUMAN	156.52	46	46	79000000	4	2	12	N	13553	Histone H2A.Z OS=Homo sapiens OX=9606 GN=H2AFZ PE=1 SV=2
228	531	Q71UI9|H2AV_HUMAN	156.52	46	46	79000000	4	2	12	N	13509	Histone H2A.V OS=Homo sapiens OX=9606 GN=H2AFV PE=1 SV=3
466	511	Q15654|TRIP6_HUMAN	156.45	13	13	108000000	4	4	5	Y	50288	Thyroid receptor-interacting protein 6 OS=Homo sapiens OX=9606 GN=TRIP6 PE=1 SV=3
290	231	O60313|OPA1_HUMAN	156.31	11	11	96500000	8	8	8	Y	111630	Dynamin-like 120 kDa protein, mitochondrial OS=Homo sapiens OX=9606 GN=OPA1 PE=1 SV=3
378	483	Q96PK6|RBM14_HUMAN	156.3	9	9	108000000	5	5	6	N	69492	RNA-binding protein 14 OS=Homo sapiens OX=9606 GN=RBM14 PE=1 SV=2
275	230	P48735|IDHP_HUMAN	155.92	22	22	113000000	8	8	8	Y	50909	Isocitrate dehydrogenase [NADP], mitochondrial OS=Homo sapiens OX=9606 GN=IDH2 PE=1 SV=2
335	276	P51659|DHB4_HUMAN	155.63	14	14	140000000	7	7	7	Y	79686	Peroxisomal multifunctional enzyme type 2 OS=Homo sapiens OX=9606 GN=HSD17B4 PE=1 SV=3
328	350	P38919|IF4A3_HUMAN	155.34	18	18	87900000	6	4	7	N	46871	Eukaryotic initiation factor 4A-III OS=Homo sapiens OX=9606 GN=EIF4A3 PE=1 SV=4
289	245	Q13459|MYO9B_HUMAN	155.16	5	5	78800000	8	8	8	N	243398	Unconventional myosin-IXb OS=Homo sapiens OX=9606 GN=MYO9B PE=1 SV=3
288	259	P49792|RBP2_HUMAN	155.13	3	3	63200000	7	7	7	Y	358201	E3 SUMO-protein ligase RanBP2 OS=Homo sapiens OX=9606 GN=RANBP2 PE=1 SV=2
277	279	Q9UHB6|LIMA1_HUMAN	155.13	12	12	190000000	8	8	9	Y	85226	LIM domain and actin-binding protein 1 OS=Homo sapiens OX=9606 GN=LIMA1 PE=1 SV=1
303	376	P50552|VASP_HUMAN	154.79	17	17	47200000	6	6	6	N	39830	Vasodilator-stimulated phosphoprotein OS=Homo sapiens OX=9606 GN=VASP PE=1 SV=3
227	433	#CONTAM#Q6IFZ6	154.54	15	15	0	7	1	11	Y	61359	SWISS-PROT:#CONTAM#Q6IFZ6 Tax_Id=10090 Gene_Symbol=Krt77 Keratin, type II cytoskeletal 1b
141	249	P15311|EZRI_HUMAN	154.48	15	15	5150000	10	2	15	Y	69413	Ezrin OS=Homo sapiens OX=9606 GN=EZR PE=1 SV=4
353	334	P19525|E2AK2_HUMAN	154.39	16	16	121000000	7	7	7	N	62094	Interferon-induced, double-stranded RNA-activated protein kinase OS=Homo sapiens OX=9606 GN=EIF2AK2 PE=1 SV=2
427	378	P22681|CBL_HUMAN	154.27	9	9	140000000	5	5	5	Y	99633	E3 ubiquitin-protein ligase CBL OS=Homo sapiens OX=9606 GN=CBL PE=1 SV=2
351	289	P47897|SYQ_HUMAN	154.19	11	11	76600000	7	7	7	Y	87799	Glutamine--tRNA ligase OS=Homo sapiens OX=9606 GN=QARS PE=1 SV=1
301	324	P23528|COF1_HUMAN	153.95	56	56	492000000	7	7	8	Y	18502	Cofilin-1 OS=Homo sapiens OX=9606 GN=CFL1 PE=1 SV=3
355	339	O00299|CLIC1_HUMAN	153.7	29	29	237000000	6	6	7	Y	26923	Chloride intracellular channel protein 1 OS=Homo sapiens OX=9606 GN=CLIC1 PE=1 SV=4
385	340	Q15052|ARHG6_HUMAN	153.46	9	9	136000000	6	4	6	Y	87499	Rho guanine nucleotide exchange factor 6 OS=Homo sapiens OX=9606 GN=ARHGEF6 PE=1 SV=2
77	592	A6NHL2|TBAL3_HUMAN	153.13	13	13	0	5	1	27	Y	49909	Tubulin alpha chain-like 3 OS=Homo sapiens OX=9606 GN=TUBAL3 PE=1 SV=2
260	236	P78371|TCPB_HUMAN	153.11	18	18	163000000	8	8	10	Y	57488	T-complex protein 1 subunit beta OS=Homo sapiens OX=9606 GN=CCT2 PE=1 SV=4
207	283	Q02543|RL18A_HUMAN	153.1	44	44	478000000	8	8	13	Y	20762	60S ribosomal protein L18a OS=Homo sapiens OX=9606 GN=RPL18A PE=1 SV=2
254	190	Q14697|GANAB_HUMAN	152.78	14	14	187000000	10	10	10	N	106874	Neutral alpha-glucosidase AB OS=Homo sapiens OX=9606 GN=GANAB PE=1 SV=3
267	400	Q9UNX3|RL26L_HUMAN	152.48	40	40	6910000	7	2	9	Y	17256	60S ribosomal protein L26-like 1 OS=Homo sapiens OX=9606 GN=RPL26L1 PE=1 SV=1
280	392	P62841|RS15_HUMAN	152.43	57	57	97600000	5	5	9	Y	17040	40S ribosomal protein S15 OS=Homo sapiens OX=9606 GN=RPS15 PE=1 SV=2
354	336	P09543|CN37_HUMAN	152.3	18	18	112000000	6	6	7	Y	47579	2',3'-cyclic-nucleotide 3'-phosphodiesterase OS=Homo sapiens OX=9606 GN=CNP PE=1 SV=2
380	379	Q15418|KS6A1_HUMAN	151.93	8	8	86200000	5	5	6	Y	82723	Ribosomal protein S6 kinase alpha-1 OS=Homo sapiens OX=9606 GN=RPS6KA1 PE=1 SV=2
369	349	O75592|MYCB2_HUMAN	151.57	2	2	41300000	6	6	6	N	513643	E3 ubiquitin-protein ligase MYCBP2 OS=Homo sapiens OX=9606 GN=MYCBP2 PE=1 SV=4
360	410	P30050|RL12_HUMAN	151.33	35	35	460000000	5	5	7	Y	17819	60S ribosomal protein L12 OS=Homo sapiens OX=9606 GN=RPL12 PE=1 SV=1
134	423	P84243|H33_HUMAN	151.33	51	51	49800000	7	1	17	Y	15328	Histone H3.3 OS=Homo sapiens OX=9606 GN=H3F3A PE=1 SV=2
278	358	P46776|RL27A_HUMAN	151.17	52	52	260000000	6	6	9	Y	16561	60S ribosomal protein L27a OS=Homo sapiens OX=9606 GN=RPL27A PE=1 SV=2
443	490	Q9H4A3|WNK1_HUMAN	150.82	2	2	73300000	4	4	5	N	250791	Serine/threonine-protein kinase WNK1 OS=Homo sapiens OX=9606 GN=WNK1 PE=1 SV=2
312	292	O60506|HNRPQ_HUMAN	149.84	12	12	193000000	7	4	8	Y	69603	Heterogeneous nuclear ribonucleoprotein Q OS=Homo sapiens OX=9606 GN=SYNCRIP PE=1 SV=2
262	251	P57678|GEMI4_HUMAN	149.51	10	10	177000000	8	8	10	N	120037	Gem-associated protein 4 OS=Homo sapiens OX=9606 GN=GEMIN4 PE=1 SV=2
404	402	P07737|PROF1_HUMAN	149.34	51	51	355000000	5	5	6	Y	15054	Profilin-1 OS=Homo sapiens OX=9606 GN=PFN1 PE=1 SV=2
293	262	P15498|VAV_HUMAN	149.15	9	9	103000000	7	6	8	Y	98314	Proto-oncogene vav OS=Homo sapiens OX=9606 GN=VAV1 PE=1 SV=4
405	409	P04792|HSPB1_HUMAN	148.37	31	31	220000000	5	5	6	N	22783	Heat shock protein beta-1 OS=Homo sapiens OX=9606 GN=HSPB1 PE=1 SV=2
313	315	P53992|SC24C_HUMAN	148.22	8	8	95000000	6	6	7	Y	118325	Protein transport protein Sec24C OS=Homo sapiens OX=9606 GN=SEC24C PE=1 SV=3
291	253	O94915|FRYL_HUMAN	148.17	3	3	70800000	8	7	8	Y	339598	Protein furry homolog-like OS=Homo sapiens OX=9606 GN=FRYL PE=1 SV=2
392	408	P36578|RL4_HUMAN	147.56	14	14	111000000	6	6	6	Y	47697	60S ribosomal protein L4 OS=Homo sapiens OX=9606 GN=RPL4 PE=1 SV=5
245	602	P60866|RS20_HUMAN	147.19	29	29	686000000	5	5	10	Y	13373	40S ribosomal protein S20 OS=Homo sapiens OX=9606 GN=RPS20 PE=1 SV=1
281	242	P27816|MAP4_HUMAN	146.94	11	11	51800000	9	9	9	N	121005	Microtubule-associated protein 4 OS=Homo sapiens OX=9606 GN=MAP4 PE=1 SV=3
359	406	O14974|MYPT1_HUMAN	146.84	7	7	58600000	6	6	7	N	115281	Protein phosphatase 1 regulatory subunit 12A OS=Homo sapiens OX=9606 GN=PPP1R12A PE=1 SV=1
200	258	P62917|RL8_HUMAN	146.42	32	32	375000000	10	10	13	Y	28025	60S ribosomal protein L8 OS=Homo sapiens OX=9606 GN=RPL8 PE=1 SV=2
268	475	Q86VI3|IQGA3_HUMAN	145.92	2	2	7610000	6	1	8	Y	184698	Ras GTPase-activating-like protein IQGAP3 OS=Homo sapiens OX=9606 GN=IQGAP3 PE=1 SV=2
345	419	P13861|KAP2_HUMAN	145.18	17	17	106000000	5	5	7	Y	45518	cAMP-dependent protein kinase type II-alpha regulatory subunit OS=Homo sapiens OX=9606 GN=PRKAR2A PE=1 SV=2
338	291	Q99439|CNN2_HUMAN	144.83	27	27	205000000	7	7	7	Y	33697	Calponin-2 OS=Homo sapiens OX=9606 GN=CNN2 PE=1 SV=4
298	317	Q14240|IF4A2_HUMAN	144.79	16	16	0	6	1	7	Y	46402	Eukaryotic initiation factor 4A-II OS=Homo sapiens OX=9606 GN=EIF4A2 PE=1 SV=2
386	341	P26196|DDX6_HUMAN	144.17	17	17	123000000	6	6	6	N	54417	Probable ATP-dependent RNA helicase DDX6 OS=Homo sapiens OX=9606 GN=DDX6 PE=1 SV=2
320	510	P62266|RS23_HUMAN	143.98	30	30	248000000	5	5	8	N	15808	40S ribosomal protein S23 OS=Homo sapiens OX=9606 GN=RPS23 PE=1 SV=3
296	244	P42285|MTREX_HUMAN	143.69	8	8	108000000	8	8	8	Y	117805	Exosome RNA helicase MTR4 OS=Homo sapiens OX=9606 GN=MTREX PE=1 SV=3
368	451	Q12768|WASC5_HUMAN	143.36	5	5	22900000	5	4	6	N	134286	WASH complex subunit 5 OS=Homo sapiens OX=9606 GN=WASHC5 PE=1 SV=1
419	380	Q14789|GOGB1_HUMAN	142.98	2	2	40100000	5	5	5	N	376019	Golgin subfamily B member 1 OS=Homo sapiens OX=9606 GN=GOLGB1 PE=1 SV=2
389	365	Q68CZ2|TENS3_HUMAN	142.96	6	6	81200000	6	6	6	Y	155265	Tensin-3 OS=Homo sapiens OX=9606 GN=TNS3 PE=1 SV=2
429	440	P13674|P4HA1_HUMAN	142.67	11	11	87700000	5	5	5	Y	61049	Prolyl 4-hydroxylase subunit alpha-1 OS=Homo sapiens OX=9606 GN=P4HA1 PE=1 SV=2
279	373	P83731|RL24_HUMAN	142.65	35	35	209000000	7	7	8	Y	17779	60S ribosomal protein L24 OS=Homo sapiens OX=9606 GN=RPL24 PE=1 SV=1
249	240	Q96CW1|AP2M1_HUMAN	142.6	17	17	178000000	9	8	10	N	49655	AP-2 complex subunit mu OS=Homo sapiens OX=9606 GN=AP2M1 PE=1 SV=2
364	508	P62854|RS26_HUMAN	141.89	44	44	377000000	4	4	7	Y	13015	40S ribosomal protein S26 OS=Homo sapiens OX=9606 GN=RPS26 PE=1 SV=3
318	417	P15153|RAC2_HUMAN	141.81	30	30	523000000	6	6	8	Y	21429	Ras-related C3 botulinum toxin substrate 2 OS=Homo sapiens OX=9606 GN=RAC2 PE=1 SV=1
388	361	Q9Y6Y8|S23IP_HUMAN	141.76	10	10	104000000	6	6	6	Y	111076	SEC23-interacting protein OS=Homo sapiens OX=9606 GN=SEC23IP PE=1 SV=1
439	441	P38606|VATA_HUMAN	141.47	10	10	80600000	5	5	5	N	68304	V-type proton ATPase catalytic subunit A OS=Homo sapiens OX=9606 GN=ATP6V1A PE=1 SV=2
265	308	P52272|HNRPM_HUMAN	141.37	10	10	162000000	8	8	10	Y	77516	Heterogeneous nuclear ribonucleoprotein M OS=Homo sapiens OX=9606 GN=HNRNPM PE=1 SV=3
458	397	Q9BXS5|AP1M1_HUMAN	140.92	17	17	101000000	5	5	5	Y	48587	AP-1 complex subunit mu-1 OS=Homo sapiens OX=9606 GN=AP1M1 PE=1 SV=3
217	360	P62913|RL11_HUMAN	140.86	36	36	400000000	8	8	12	Y	20252	60S ribosomal protein L11 OS=Homo sapiens OX=9606 GN=RPL11 PE=1 SV=2
185	458	P62987|RL40_HUMAN	140.11	42	42	932000000	5	5	14	N	14728	Ubiquitin-60S ribosomal protein L40 OS=Homo sapiens OX=9606 GN=UBA52 PE=1 SV=2
361	412	P39019|RS19_HUMAN	139.84	39	39	209000000	5	5	7	Y	16060	40S ribosomal protein S19 OS=Homo sapiens OX=9606 GN=RPS19 PE=1 SV=2
286	347	Q07955|SRSF1_HUMAN	139.78	23	23	100000000	6	5	9	Y	27745	Serine/arginine-rich splicing factor 1 OS=Homo sapiens OX=9606 GN=SRSF1 PE=1 SV=2
546	629	P14866|HNRPL_HUMAN	139.64	10	10	45700000	3	3	4	Y	64133	Heterogeneous nuclear ribonucleoprotein L OS=Homo sapiens OX=9606 GN=HNRNPL PE=1 SV=2
239	449	P12035|K2C3_HUMAN	139.48	9	9	23900000	6	1	9	Y	64417	Keratin, type II cytoskeletal 3 OS=Homo sapiens OX=9606 GN=KRT3 PE=1 SV=3
239	450	#CONTAM#P12035	139.48	9	9	23900000	6	1	9	Y	64504	SWISS-PROT:#CONTAM#P12035 Tax_Id=9606 Gene_Symbol=KRT3 Keratin, type II cytoskeletal 3
294	309	Q9UIA9|XPO7_HUMAN	138.79	7	7	88200000	7	7	8	Y	123907	Exportin-7 OS=Homo sapiens OX=9606 GN=XPO7 PE=1 SV=3
324	313	P50748|KNTC1_HUMAN	138.56	3	3	63900000	6	6	6	Y	250746	Kinetochore-associated protein 1 OS=Homo sapiens OX=9606 GN=KNTC1 PE=1 SV=1
422	390	Q9BSJ2|GCP2_HUMAN	138.06	7	7	52200000	5	5	5	Y	102534	Gamma-tubulin complex component 2 OS=Homo sapiens OX=9606 GN=TUBGCP2 PE=1 SV=2
525	514	Q3B8N2|LEG9B_HUMAN	137.43	16	16	0	4	1	4	Y	39660	Galectin-9B OS=Homo sapiens OX=9606 GN=LGALS9B PE=1 SV=3
525	515	Q6DKI2|LEG9C_HUMAN	137.43	16	16	0	4	1	4	Y	39607	Galectin-9C OS=Homo sapiens OX=9606 GN=LGALS9C PE=1 SV=2
305	384	P07910|HNRPC_HUMAN	137.19	17	17	284000000	5	5	8	Y	33670	Heterogeneous nuclear ribonucleoproteins C1/C2 OS=Homo sapiens OX=9606 GN=HNRNPC PE=1 SV=4
410	453	Q8WWM7|ATX2L_HUMAN	137.14	8	8	90400000	5	5	6	N	113374	Ataxin-2-like protein OS=Homo sapiens OX=9606 GN=ATXN2L PE=1 SV=2
446	495	P60174|TPIS_HUMAN	136.94	17	17	49800000	5	5	5	N	30791	Triosephosphate isomerase OS=Homo sapiens OX=9606 GN=TPI1 PE=1 SV=3
394	460	Q92499|DDX1_HUMAN	136.89	8	8	64800000	5	5	6	Y	82432	ATP-dependent RNA helicase DDX1 OS=Homo sapiens OX=9606 GN=DDX1 PE=1 SV=2
374	363	Q8NHU6|TDRD7_HUMAN	136.76	7	7	89300000	6	6	6	N	123585	Tudor domain-containing protein 7 OS=Homo sapiens OX=9606 GN=TDRD7 PE=1 SV=2
402	367	P06744|G6PI_HUMAN	136.6	13	13	54500000	6	4	6	Y	63147	Glucose-6-phosphate isomerase OS=Homo sapiens OX=9606 GN=GPI PE=1 SV=4
448	535	P32969|RL9_HUMAN	136.59	28	28	106000000	4	4	5	Y	21863	60S ribosomal protein L9 OS=Homo sapiens OX=9606 GN=RPL9 PE=1 SV=1
587	613	P42166|LAP2A_HUMAN	136.42	7	7	57500000	3	3	3	N	75492	Lamina-associated polypeptide 2, isoform alpha OS=Homo sapiens OX=9606 GN=TMPO PE=1 SV=2
400	612	Q13162|PRDX4_HUMAN	136.3	17	17	39300000	3	2	6	Y	30540	Peroxiredoxin-4 OS=Homo sapiens OX=9606 GN=PRDX4 PE=1 SV=1
393	429	Q9UN86|G3BP2_HUMAN	135.96	16	16	115000000	5	4	6	Y	54121	Ras GTPase-activating protein-binding protein 2 OS=Homo sapiens OX=9606 GN=G3BP2 PE=1 SV=2
233	311	P46778|RL21_HUMAN	135.29	51	51	191000000	9	9	10	Y	18565	60S ribosomal protein L21 OS=Homo sapiens OX=9606 GN=RPL21 PE=1 SV=2
632	660	P24539|AT5F1_HUMAN	135.05	16	16	44800000	3	3	3	N	28909	ATP synthase F(0) complex subunit B1, mitochondrial OS=Homo sapiens OX=9606 GN=ATP5PB PE=1 SV=2
377	432	Q92973|TNPO1_HUMAN	134.95	8	8	106000000	5	5	6	Y	102355	Transportin-1 OS=Homo sapiens OX=9606 GN=TNPO1 PE=1 SV=2
373	357	O75694|NU155_HUMAN	134.84	5	5	48400000	6	6	6	Y	155199	Nuclear pore complex protein Nup155 OS=Homo sapiens OX=9606 GN=NUP155 PE=1 SV=1
461	442	P09661|RU2A_HUMAN	134.53	27	27	79000000	5	5	5	Y	28416	U2 small nuclear ribonucleoprotein A' OS=Homo sapiens OX=9606 GN=SNRPA1 PE=1 SV=2
300	270	P48444|COPD_HUMAN	134.33	17	17	147000000	7	7	8	Y	57210	Coatomer subunit delta OS=Homo sapiens OX=9606 GN=ARCN1 PE=1 SV=1
445	494	O00182|LEG9_HUMAN	134.31	14	14	29500000	4	1	5	Y	39518	Galectin-9 OS=Homo sapiens OX=9606 GN=LGALS9 PE=1 SV=2
332	411	P62258|1433E_HUMAN	134.26	30	30	200000000	5	4	7	Y	29174	14-3-3 protein epsilon OS=Homo sapiens OX=9606 GN=YWHAE PE=1 SV=1
292	254	P53396|ACLY_HUMAN	134.2	10	10	128000000	8	8	8	Y	120839	ATP-citrate synthase OS=Homo sapiens OX=9606 GN=ACLY PE=1 SV=3
372	348	Q9Y263|PLAP_HUMAN	134.14	9	9	69200000	6	6	6	Y	87157	Phospholipase A-2-activating protein OS=Homo sapiens OX=9606 GN=PLAA PE=1 SV=2
330	383	Q9UQ80|PA2G4_HUMAN	133.67	17	17	212000000	5	5	7	Y	43787	Proliferation-associated protein 2G4 OS=Homo sapiens OX=9606 GN=PA2G4 PE=1 SV=3
465	507	Q9Y265|RUVB1_HUMAN	133.5	11	11	96100000	4	4	5	N	50228	RuvB-like 1 OS=Homo sapiens OX=9606 GN=RUVBL1 PE=1 SV=1
243	354	P61353|RL27_HUMAN	133.49	36	36	301000000	6	6	11	Y	15798	60S ribosomal protein L27 OS=Homo sapiens OX=9606 GN=RPL27 PE=1 SV=2
211	538	Q8IUE6|H2A2B_HUMAN	133.36	42	42	24700000	4	1	13	N	13995	Histone H2A type 2-B OS=Homo sapiens OX=9606 GN=HIST2H2AB PE=1 SV=3
387	343	O00203|AP3B1_HUMAN	133.17	5	5	118000000	6	6	6	N	121320	AP-3 complex subunit beta-1 OS=Homo sapiens OX=9606 GN=AP3B1 PE=1 SV=3
382	413	P46783|RS10_HUMAN	132.47	35	35	115000000	5	5	6	Y	18898	40S ribosomal protein S10 OS=Homo sapiens OX=9606 GN=RPS10 PE=1 SV=1
408	426	P48047|ATPO_HUMAN	132.34	26	26	120000000	5	5	6	N	23277	ATP synthase subunit O, mitochondrial OS=Homo sapiens OX=9606 GN=ATP5PO PE=1 SV=1
376	428	Q8TEX9|IPO4_HUMAN	132.2	6	6	19000000	5	5	6	Y	118715	Importin-4 OS=Homo sapiens OX=9606 GN=IPO4 PE=1 SV=2
381	393	Q6PKG0|LARP1_HUMAN	131.99	6	6	44200000	5	5	6	N	123510	La-related protein 1 OS=Homo sapiens OX=9606 GN=LARP1 PE=1 SV=2
371	485	Q07666|KHDR1_HUMAN	131.07	10	10	163000000	5	5	6	Y	48227	KH domain-containing, RNA-binding, signal transduction-associated protein 1 OS=Homo sapiens OX=9606 GN=KHDRBS1 PE=1 SV=1
357	375	P41091|IF2G_HUMAN	131.02	15	15	85000000	6	6	7	Y	51110	Eukaryotic translation initiation factor 2 subunit 3 OS=Homo sapiens OX=9606 GN=EIF2S3 PE=1 SV=3
347	469	Q14155|ARHG7_HUMAN	130.9	5	5	35000000	5	3	5	Y	90012	Rho guanine nucleotide exchange factor 7 OS=Homo sapiens OX=9606 GN=ARHGEF7 PE=1 SV=2
496	594	Q9UHD2|TBK1_HUMAN	130.87	6	6	50800000	3	3	3	N	83642	Serine/threonine-protein kinase TBK1 OS=Homo sapiens OX=9606 GN=TBK1 PE=1 SV=1
490	501	Q12931|TRAP1_HUMAN	130.81	7	7	38300000	4	3	4	N	80110	Heat shock protein 75 kDa, mitochondrial OS=Homo sapiens OX=9606 GN=TRAP1 PE=1 SV=3
346	456	P47755|CAZA2_HUMAN	130.8	23	23	36500000	6	2	7	Y	32949	F-actin-capping protein subunit alpha-2 OS=Homo sapiens OX=9606 GN=CAPZA2 PE=1 SV=3
476	673	Q9BZK7|TBL1R_HUMAN	130.49	9	9	59400000	4	4	5	N	55595	F-box-like/WD repeat-containing protein TBL1XR1 OS=Homo sapiens OX=9606 GN=TBL1XR1 PE=1 SV=1
325	314	Q5VYK3|ECM29_HUMAN	130.38	5	5	30100000	6	6	6	N	204289	Proteasome adapter and scaffold protein ECM29 OS=Homo sapiens OX=9606 GN=ECPAS PE=1 SV=2
505	484	O95373|IPO7_HUMAN	130.17	7	7	37000000	4	4	4	Y	119516	Importin-7 OS=Homo sapiens OX=9606 GN=IPO7 PE=1 SV=1
333	439	#CONTAM#P02769	129.78	8	8	1520000	5	1	7	Y	69294	SWISS-PROT:#CONTAM#P02769 (Bos taurus) Bovine serum albumin precursor
363	506	Q0VD83|APOBR_HUMAN	129.77	7	7	35000000	4	4	7	N	114874	Apolipoprotein B receptor OS=Homo sapiens OX=9606 GN=APOBR PE=1 SV=2
436	398	Q15717|ELAV1_HUMAN	129.59	25	25	33400000	5	5	5	N	36092	ELAV-like protein 1 OS=Homo sapiens OX=9606 GN=ELAVL1 PE=1 SV=2
399	585	Q9P0L0|VAPA_HUMAN	128.93	21	21	105000000	5	5	6	Y	27893	Vesicle-associated membrane protein-associated protein A OS=Homo sapiens OX=9606 GN=VAPA PE=1 SV=3
532	556	P29692|EF1D_HUMAN	128.89	22	22	33200000	4	4	4	Y	31122	Elongation factor 1-delta OS=Homo sapiens OX=9606 GN=EEF1D PE=1 SV=5
428	435	Q13283|G3BP1_HUMAN	128.67	13	13	64800000	5	4	5	Y	52164	Ras GTPase-activating protein-binding protein 1 OS=Homo sapiens OX=9606 GN=G3BP1 PE=1 SV=1
629	649	Q16643|DREB_HUMAN	128.42	7	7	12500000	3	3	3	N	71429	Drebrin OS=Homo sapiens OX=9606 GN=DBN1 PE=1 SV=4
442	487	P62826|RAN_HUMAN	128.36	20	20	364000000	5	5	5	Y	24423	GTP-binding nuclear protein Ran OS=Homo sapiens OX=9606 GN=RAN PE=1 SV=3
642	702	P27797|CALR_HUMAN	128.34	11	11	98100000	3	3	3	N	48142	Calreticulin OS=Homo sapiens OX=9606 GN=CALR PE=1 SV=1
322	676	P63173|RL38_HUMAN	128.3	57	57	282000000	5	5	7	N	8218	60S ribosomal protein L38 OS=Homo sapiens OX=9606 GN=RPL38 PE=1 SV=2
407	421	Q9UMS4|PRP19_HUMAN	128.12	12	12	195000000	4	4	4	Y	55181	Pre-mRNA-processing factor 19 OS=Homo sapiens OX=9606 GN=PRPF19 PE=1 SV=1
331	391	P55265|DSRAD_HUMAN	128.06	6	6	76600000	6	6	7	N	136066	Double-stranded RNA-specific adenosine deaminase OS=Homo sapiens OX=9606 GN=ADAR PE=1 SV=4
412	474	P00918|CAH2_HUMAN	128.01	17	17	54000000	4	4	5	N	29246	Carbonic anhydrase 2 OS=Homo sapiens OX=9606 GN=CA2 PE=1 SV=2
356	362	Q92900|RENT1_HUMAN	127.98	7	7	60800000	6	6	7	N	124345	Regulator of nonsense transcripts 1 OS=Homo sapiens OX=9606 GN=UPF1 PE=1 SV=2
459	414	P42226|STAT6_HUMAN	127.57	7	7	53600000	5	5	5	Y	94135	Signal transducer and activator of transcription 6 OS=Homo sapiens OX=9606 GN=STAT6 PE=1 SV=1
423	427	Q8TEM1|PO210_HUMAN	127.5	3	3	111000000	5	5	5	Y	205109	Nuclear pore membrane glycoprotein 210 OS=Homo sapiens OX=9606 GN=NUP210 PE=1 SV=3
438	425	Q14C86|GAPD1_HUMAN	127.2	4	4	106000000	5	5	5	N	164979	GTPase-activating protein and VPS9 domain-containing protein 1 OS=Homo sapiens OX=9606 GN=GAPVD1 PE=1 SV=2
406	416	P62993|GRB2_HUMAN	126.95	23	23	162000000	5	5	6	Y	25206	Growth factor receptor-bound protein 2 OS=Homo sapiens OX=9606 GN=GRB2 PE=1 SV=1
417	577	P62753|RS6_HUMAN	126.04	24	24	165000000	6	6	6	Y	28681	40S ribosomal protein S6 OS=Homo sapiens OX=9606 GN=RPS6 PE=1 SV=1
470	588	P09972|ALDOC_HUMAN	126.01	14	14	1730000	3	1	4	Y	39456	Fructose-bisphosphate aldolase C OS=Homo sapiens OX=9606 GN=ALDOC PE=1 SV=2
397	463	Q04837|SSBP_HUMAN	126.01	30	30	221000000	4	4	5	N	17260	Single-stranded DNA-binding protein, mitochondrial OS=Homo sapiens OX=9606 GN=SSBP1 PE=1 SV=1
621	628	Q9Y3F4|STRAP_HUMAN	125.69	13	13	50800000	3	3	3	Y	38438	Serine-threonine kinase receptor-associated protein OS=Homo sapiens OX=9606 GN=STRAP PE=1 SV=1
511	551	P11413|G6PD_HUMAN	125.65	10	10	45000000	4	4	4	Y	59257	Glucose-6-phosphate 1-dehydrogenase OS=Homo sapiens OX=9606 GN=G6PD PE=1 SV=4
489	488	P27694|RFA1_HUMAN	125.48	8	8	25500000	4	4	4	Y	68138	Replication protein A 70 kDa DNA-binding subunit OS=Homo sapiens OX=9606 GN=RPA1 PE=1 SV=2
536	575	O43684|BUB3_HUMAN	125.44	13	13	66500000	4	4	4	Y	37155	Mitotic checkpoint protein BUB3 OS=Homo sapiens OX=9606 GN=BUB3 PE=1 SV=1
477	709	P38159|RBMX_HUMAN	125.34	10	10	116000000	4	4	5	N	42332	RNA-binding motif protein, X chromosome OS=Homo sapiens OX=9606 GN=RBMX PE=1 SV=3
444	493	Q86UE4|LYRIC_HUMAN	125.33	10	10	115000000	4	4	5	N	63837	Protein LYRIC OS=Homo sapiens OX=9606 GN=MTDH PE=1 SV=2
370	437	Q9NTJ3|SMC4_HUMAN	125.17	5	5	41600000	5	5	6	N	147182	Structural maintenance of chromosomes protein 4 OS=Homo sapiens OX=9606 GN=SMC4 PE=1 SV=2
391	407	P14317|HCLS1_HUMAN	125.1	10	10	44400000	5	5	6	Y	54014	Hematopoietic lineage cell-specific protein OS=Homo sapiens OX=9606 GN=HCLS1 PE=1 SV=3
464	457	Q96I25|SPF45_HUMAN	124.11	15	15	72100000	5	5	5	Y	44962	Splicing factor 45 OS=Homo sapiens OX=9606 GN=RBM17 PE=1 SV=1
433	500	P32119|PRDX2_HUMAN	124.05	24	24	69700000	5	5	5	N	21892	Peroxiredoxin-2 OS=Homo sapiens OX=9606 GN=PRDX2 PE=1 SV=5
472	595	Q9Y3I0|RTCB_HUMAN	123.87	8	8	15700000	3	3	4	Y	55210	tRNA-splicing ligase RtcB homolog OS=Homo sapiens OX=9606 GN=RTCB PE=1 SV=1
302	353	Q7KZF4|SND1_HUMAN	123.84	8	8	73700000	6	6	8	Y	101997	Staphylococcal nuclease domain-containing protein 1 OS=Homo sapiens OX=9606 GN=SND1 PE=1 SV=1
627	644	Q86X55|CARM1_HUMAN	123.81	7	7	47700000	3	3	3	N	65854	Histone-arginine methyltransferase CARM1 OS=Homo sapiens OX=9606 GN=CARM1 PE=1 SV=3
341	370	Q9Y6D6|BIG1_HUMAN	123.77	3	3	61100000	6	6	7	N	208766	Brefeldin A-inhibited guanine nucleotide-exchange protein 1 OS=Homo sapiens OX=9606 GN=ARFGEF1 PE=1 SV=2
508	524	P43686|PRS6B_HUMAN	123.3	12	12	33100000	4	4	4	N	47366	26S proteasome regulatory subunit 6B OS=Homo sapiens OX=9606 GN=PSMC4 PE=1 SV=2
574	606	P22314|UBA1_HUMAN	123.07	5	5	22300000	3	3	3	Y	117849	Ubiquitin-like modifier-activating enzyme 1 OS=Homo sapiens OX=9606 GN=UBA1 PE=1 SV=3
343	415	Q9P258|RCC2_HUMAN	122.3	13	13	61800000	5	5	6	Y	56085	Protein RCC2 OS=Homo sapiens OX=9606 GN=RCC2 PE=1 SV=2
527	528	P15880|RS2_HUMAN	122.29	14	14	65000000	4	4	4	Y	31324	40S ribosomal protein S2 OS=Homo sapiens OX=9606 GN=RPS2 PE=1 SV=2
558	740	P51665|PSMD7_HUMAN	122.08	12	12	47300000	3	3	4	Y	37025	26S proteasome non-ATPase regulatory subunit 7 OS=Homo sapiens OX=9606 GN=PSMD7 PE=1 SV=2
437	424	O94906|PRP6_HUMAN	121.89	7	7	52400000	5	5	5	Y	106925	Pre-mRNA-processing factor 6 OS=Homo sapiens OX=9606 GN=PRPF6 PE=1 SV=1
426	431	Q9UPN7|PP6R1_HUMAN	121.46	8	8	67500000	5	5	5	Y	96724	Serine/threonine-protein phosphatase 6 regulatory subunit 1 OS=Homo sapiens OX=9606 GN=PPP6R1 PE=1 SV=5
321	666	P42677|RS27_HUMAN	121.13	42	42	408000000	4	4	8	Y	9461	40S ribosomal protein S27 OS=Homo sapiens OX=9606 GN=RPS27 PE=1 SV=3
366	562	P18621|RL17_HUMAN	121.01	23	23	116000000	6	6	7	Y	21397	60S ribosomal protein L17 OS=Homo sapiens OX=9606 GN=RPL17 PE=1 SV=3
484	502	Q9H3S7|PTN23_HUMAN	120.84	5	5	23000000	4	4	4	N	178972	Tyrosine-protein phosphatase non-receptor type 23 OS=Homo sapiens OX=9606 GN=PTPN23 PE=1 SV=1
590	623	P08240|SRPRA_HUMAN	120.69	10	10	29600000	3	3	3	Y	69811	Signal recognition particle receptor subunit alpha OS=Homo sapiens OX=9606 GN=SRPRA PE=1 SV=2
494	579	Q9UJY4|GGA2_HUMAN	120.35	7	7	57600000	4	3	4	N	67150	ADP-ribosylation factor-binding protein GGA2 OS=Homo sapiens OX=9606 GN=GGA2 PE=1 SV=3
435	759	Q9NUQ9|FA49B_HUMAN	120.15	14	14	99600000	3	3	5	Y	36748	Protein FAM49B OS=Homo sapiens OX=9606 GN=FAM49B PE=1 SV=1
432	476	Q96T76|MMS19_HUMAN	120.14	4	4	26400000	4	4	4	N	113289	MMS19 nucleotide excision repair protein homolog OS=Homo sapiens OX=9606 GN=MMS19 PE=1 SV=2
519	625	Q99729|ROAA_HUMAN	119.74	9	9	25600000	3	2	4	Y	36225	Heterogeneous nuclear ribonucleoprotein A/B OS=Homo sapiens OX=9606 GN=HNRNPAB PE=1 SV=2
491	542	O00410|IPO5_HUMAN	119.69	6	6	37800000	4	4	4	Y	123630	Importin-5 OS=Homo sapiens OX=9606 GN=IPO5 PE=1 SV=4
475	658	P62888|RL30_HUMAN	119.55	42	42	299000000	3	3	5	Y	12784	60S ribosomal protein L30 OS=Homo sapiens OX=9606 GN=RPL30 PE=1 SV=2
593	647	Q9P107|GMIP_HUMAN	119.52	4	4	65900000	3	3	3	N	106683	GEM-interacting protein OS=Homo sapiens OX=9606 GN=GMIP PE=1 SV=2
468	543	P17655|CAN2_HUMAN	119.5	8	8	102000000	4	4	5	Y	79995	Calpain-2 catalytic subunit OS=Homo sapiens OX=9606 GN=CAPN2 PE=1 SV=6
622	630	P40926|MDHM_HUMAN	119.39	13	13	59700000	3	3	3	Y	35503	Malate dehydrogenase, mitochondrial OS=Homo sapiens OX=9606 GN=MDH2 PE=1 SV=3
531	552	P07384|CAN1_HUMAN	119.07	7	7	97100000	4	4	4	N	81890	Calpain-1 catalytic subunit OS=Homo sapiens OX=9606 GN=CAPN1 PE=1 SV=1
576	720	Q15020|SART3_HUMAN	118.69	6	6	32500000	3	3	3	Y	109935	Squamous cell carcinoma antigen recognized by T-cells 3 OS=Homo sapiens OX=9606 GN=SART3 PE=1 SV=1
334	491	Q06830|PRDX1_HUMAN	118.57	20	20	251000000	4	3	7	Y	22110	Peroxiredoxin-1 OS=Homo sapiens OX=9606 GN=PRDX1 PE=1 SV=1
651	728	P61163|ACTZ_HUMAN	118.31	12	12	55900000	3	3	3	Y	42614	Alpha-centractin OS=Homo sapiens OX=9606 GN=ACTR1A PE=1 SV=1
329	377	O14976|GAK_HUMAN	117.73	5	5	11100000	5	5	6	N	143190	Cyclin-G-associated kinase OS=Homo sapiens OX=9606 GN=GAK PE=1 SV=2
485	557	Q02218|ODO1_HUMAN	117.68	6	6	23200000	4	4	4	Y	115935	2-oxoglutarate dehydrogenase, mitochondrial OS=Homo sapiens OX=9606 GN=OGDH PE=1 SV=3
507	513	Q07866|KLC1_HUMAN	117.45	8	8	93200000	4	4	4	Y	65310	Kinesin light chain 1 OS=Homo sapiens OX=9606 GN=KLC1 PE=1 SV=2
416	576	Q12906|ILF3_HUMAN	116.77	6	6	72000000	4	4	5	Y	95339	Interleukin enhancer-binding factor 3 OS=Homo sapiens OX=9606 GN=ILF3 PE=1 SV=3
540	582	Q9H1I8|ASCC2_HUMAN	116.59	8	8	10800000	4	4	4	Y	86360	Activating signal cointegrator 1 complex subunit 2 OS=Homo sapiens OX=9606 GN=ASCC2 PE=1 SV=3
488	554	O75367|H2AY_HUMAN	116.58	15	15	20900000	4	1	4	N	39617	Core histone macro-H2A.1 OS=Homo sapiens OX=9606 GN=H2AFY PE=1 SV=4
539	581	Q13151|ROA0_HUMAN	116.51	17	17	71000000	4	3	4	N	30841	Heterogeneous nuclear ribonucleoprotein A0 OS=Homo sapiens OX=9606 GN=HNRNPA0 PE=1 SV=1
413	523	Q14847|LASP1_HUMAN	116.18	20	20	80100000	4	4	6	Y	29717	LIM and SH3 domain protein 1 OS=Homo sapiens OX=9606 GN=LASP1 PE=1 SV=2
454	611	P84103|SRSF3_HUMAN	115.86	23	23	165000000	3	3	5	N	19330	Serine/arginine-rich splicing factor 3 OS=Homo sapiens OX=9606 GN=SRSF3 PE=1 SV=1
398	534	P08708|RS17_HUMAN	115.81	44	44	168000000	4	4	6	Y	15550	40S ribosomal protein S17 OS=Homo sapiens OX=9606 GN=RPS17 PE=1 SV=2
512	560	Q8TF42|UBS3B_HUMAN	115.54	7	7	30000000	4	4	4	Y	72696	Ubiquitin-associated and SH3 domain-containing protein B OS=Homo sapiens OX=9606 GN=UBASH3B PE=1 SV=2
315	346	O75534|CSDE1_HUMAN	115.47	9	9	55000000	7	7	8	N	88885	Cold shock domain-containing protein E1 OS=Homo sapiens OX=9606 GN=CSDE1 PE=1 SV=2
478	737	Q9UNM6|PSD13_HUMAN	115.04	11	11	71500000	3	3	5	Y	42946	26S proteasome non-ATPase regulatory subunit 13 OS=Homo sapiens OX=9606 GN=PSMD13 PE=1 SV=2
307	455	P62995|TRA2B_HUMAN	115.04	23	23	125000000	6	6	7	Y	33666	Transformer-2 protein homolog beta OS=Homo sapiens OX=9606 GN=TRA2B PE=1 SV=1
414	525	P62851|RS25_HUMAN	114.06	33	33	454000000	5	5	6	N	13742	40S ribosomal protein S25 OS=Homo sapiens OX=9606 GN=RPS25 PE=1 SV=1
453	603	O14578|CTRO_HUMAN	114.01	2	2	8930000	4	4	4	N	231429	Citron Rho-interacting kinase OS=Homo sapiens OX=9606 GN=CIT PE=1 SV=2
595	661	Q9BXJ9|NAA15_HUMAN	113.87	5	5	7010000	3	3	3	Y	101272	N-alpha-acetyltransferase 15, NatA auxiliary subunit OS=Homo sapiens OX=9606 GN=NAA15 PE=1 SV=1
460	430	Q92600|CNOT9_HUMAN	113.5	20	20	45600000	5	5	5	Y	33631	CCR4-NOT transcription complex subunit 9 OS=Homo sapiens OX=9606 GN=CNOT9 PE=1 SV=1
667	784	P22695|QCR2_HUMAN	113.37	7	7	10900000	2	2	2	N	48443	Cytochrome b-c1 complex subunit 2, mitochondrial OS=Homo sapiens OX=9606 GN=UQCRC2 PE=1 SV=3
654	744	Q9BUJ2|HNRL1_HUMAN	113.29	5	5	82700000	3	3	3	Y	95739	Heterogeneous nuclear ribonucleoprotein U-like protein 1 OS=Homo sapiens OX=9606 GN=HNRNPUL1 PE=1 SV=2
774	870	Q7Z5L9|I2BP2_HUMAN	113.08	6	6	26300000	2	2	2	N	61025	Interferon regulatory factor 2-binding protein 2 OS=Homo sapiens OX=9606 GN=IRF2BP2 PE=1 SV=2
487	529	Q8WTW3|COG1_HUMAN	113.02	5	5	24300000	4	4	4	Y	108978	Conserved oligomeric Golgi complex subunit 1 OS=Homo sapiens OX=9606 GN=COG1 PE=1 SV=1
396	462	Q9UL46|PSME2_HUMAN	112.94	32	32	39800000	5	5	6	Y	27402	Proteasome activator complex subunit 2 OS=Homo sapiens OX=9606 GN=PSME2 PE=1 SV=4
483	489	Q99996|AKAP9_HUMAN	112.75	1	1	9220000	4	4	4	N	452990	A-kinase anchor protein 9 OS=Homo sapiens OX=9606 GN=AKAP9 PE=1 SV=4
467	537	Q13155|AIMP2_HUMAN	112.68	13	13	62500000	4	4	5	Y	35349	Aminoacyl tRNA synthase complex-interacting multifunctional protein 2 OS=Homo sapiens OX=9606 GN=AIMP2 PE=1 SV=2
663	776	Q8N8A2|ANR44_HUMAN	112.66	3	3	28600000	2	2	2	N	107603	Serine/threonine-protein phosphatase 6 regulatory ankyrin repeat subunit B OS=Homo sapiens OX=9606 GN=ANKRD44 PE=1 SV=3
533	565	P37108|SRP14_HUMAN	112.45	37	37	76700000	4	4	4	Y	14570	Signal recognition particle 14 kDa protein OS=Homo sapiens OX=9606 GN=SRP14 PE=1 SV=2
668	861	P62314|SMD1_HUMAN	112.43	28	28	91100000	2	2	3	N	13282	Small nuclear ribonucleoprotein Sm D1 OS=Homo sapiens OX=9606 GN=SNRPD1 PE=1 SV=1
510	545	P53004|BIEA_HUMAN	111.92	16	16	12100000	4	4	4	N	33428	Biliverdin reductase A OS=Homo sapiens OX=9606 GN=BLVRA PE=1 SV=2
588	615	Q96C36|P5CR2_HUMAN	111.71	15	15	73000000	3	3	3	Y	33637	Pyrroline-5-carboxylate reductase 2 OS=Homo sapiens OX=9606 GN=PYCR2 PE=1 SV=1
431	468	P30101|PDIA3_HUMAN	111.49	10	10	89600000	4	4	4	N	56782	Protein disulfide-isomerase A3 OS=Homo sapiens OX=9606 GN=PDIA3 PE=1 SV=4
630	651	P29401|TKT_HUMAN	111.2	7	7	45900000	3	3	3	N	67878	Transketolase OS=Homo sapiens OX=9606 GN=TKT PE=1 SV=3
498	618	P19105|ML12A_HUMAN	110.85	24	24	234000000	3	2	4	Y	19794	Myosin regulatory light chain 12A OS=Homo sapiens OX=9606 GN=MYL12A PE=1 SV=2
498	619	O14950|ML12B_HUMAN	110.85	24	24	234000000	3	2	4	Y	19779	Myosin regulatory light chain 12B OS=Homo sapiens OX=9606 GN=MYL12B PE=1 SV=2
513	561	Q14566|MCM6_HUMAN	110.81	6	6	85000000	4	4	4	N	92889	DNA replication licensing factor MCM6 OS=Homo sapiens OX=9606 GN=MCM6 PE=1 SV=1
409	448	O94905|ERLN2_HUMAN	110.77	16	16	89100000	5	2	6	N	37840	Erlin-2 OS=Homo sapiens OX=9606 GN=ERLIN2 PE=1 SV=1
486	572	Q9UI12|VATH_HUMAN	110.6	10	10	35900000	4	4	4	N	55883	V-type proton ATPase subunit H OS=Homo sapiens OX=9606 GN=ATP6V1H PE=1 SV=1
544	598	Q9UBB4|ATX10_HUMAN	110.35	9	9	9360000	3	3	3	Y	53489	Ataxin-10 OS=Homo sapiens OX=9606 GN=ATXN10 PE=1 SV=1
547	631	P30048|PRDX3_HUMAN	110.27	14	14	85500000	3	3	4	N	27693	Thioredoxin-dependent peroxide reductase, mitochondrial OS=Homo sapiens OX=9606 GN=PRDX3 PE=1 SV=3
656	758	Q13011|ECH1_HUMAN	110.02	12	12	19700000	3	3	3	N	35816	Delta(3,5)-Delta(2,4)-dienoyl-CoA isomerase, mitochondrial OS=Homo sapiens OX=9606 GN=ECH1 PE=1 SV=2
796	913	Q99613|EIF3C_HUMAN	109.62	4	4	9420000	2	2	2	N	105344	Eukaryotic translation initiation factor 3 subunit C OS=Homo sapiens OX=9606 GN=EIF3C PE=1 SV=1
796	914	B5ME19|EIFCL_HUMAN	109.62	4	4	9420000	2	2	2	N	105473	Eukaryotic translation initiation factor 3 subunit C-like protein OS=Homo sapiens OX=9606 GN=EIF3CL PE=3 SV=1
441	467	Q9Y6R4|M3K4_HUMAN	108.8	3	3	46200000	5	5	5	Y	181684	Mitogen-activated protein kinase kinase kinase 4 OS=Homo sapiens OX=9606 GN=MAP3K4 PE=1 SV=2
671	891	P63151|2ABA_HUMAN	108.7	6	6	19700000	3	3	3	N	51692	Serine/threonine-protein phosphatase 2A 55 kDa regulatory subunit B alpha isoform OS=Homo sapiens OX=9606 GN=PPP2R2A PE=1 SV=1
482	604	P46939|UTRO_HUMAN	108.36	1	1	22800000	3	3	4	N	394467	Utrophin OS=Homo sapiens OX=9606 GN=UTRN PE=1 SV=2
518	620	Q96AG4|LRC59_HUMAN	107.88	11	11	65300000	3	3	4	Y	34930	Leucine-rich repeat-containing protein 59 OS=Homo sapiens OX=9606 GN=LRRC59 PE=1 SV=1
594	653	P46060|RAGP1_HUMAN	107.82	6	6	40700000	3	3	3	N	63542	Ran GTPase-activating protein 1 OS=Homo sapiens OX=9606 GN=RANGAP1 PE=1 SV=1
430	464	P42765|THIM_HUMAN	107.81	16	16	46400000	5	5	5	Y	41924	3-ketoacyl-CoA thiolase, mitochondrial OS=Homo sapiens OX=9606 GN=ACAA2 PE=1 SV=2
449	566	P50914|RL14_HUMAN	107.63	18	18	319000000	4	4	5	N	23432	60S ribosomal protein L14 OS=Homo sapiens OX=9606 GN=RPL14 PE=1 SV=4
411	465	Q9Y230|RUVB2_HUMAN	107.51	11	11	52000000	4	4	4	N	51157	RuvB-like 2 OS=Homo sapiens OX=9606 GN=RUVBL2 PE=1 SV=3
578	609	Q13547|HDAC1_HUMAN	107.49	9	9	38000000	3	3	3	Y	55103	Histone deacetylase 1 OS=Homo sapiens OX=9606 GN=HDAC1 PE=1 SV=1
602	734	Q9P0M6|H2AW_HUMAN	107.43	15	15	0	3	1	3	Y	40058	Core histone macro-H2A.2 OS=Homo sapiens OX=9606 GN=H2AFY2 PE=1 SV=3
447	532	P61313|RL15_HUMAN	107.34	30	30	86400000	5	5	5	N	24146	60S ribosomal protein L15 OS=Homo sapiens OX=9606 GN=RPL15 PE=1 SV=2
456	674	P55160|NCKPL_HUMAN	107.33	4	4	15200000	4	4	5	N	128153	Nck-associated protein 1-like OS=Homo sapiens OX=9606 GN=NCKAP1L PE=1 SV=3
514	573	P35658|NU214_HUMAN	107.25	3	3	25100000	4	4	4	N	213618	Nuclear pore complex protein Nup214 OS=Homo sapiens OX=9606 GN=NUP214 PE=1 SV=2
492	550	Q13200|PSMD2_HUMAN	107.01	5	5	63900000	4	4	4	N	100200	26S proteasome non-ATPase regulatory subunit 2 OS=Homo sapiens OX=9606 GN=PSMD2 PE=1 SV=3
474	646	O00743|PPP6_HUMAN	106.92	10	10	65500000	3	3	5	N	35144	Serine/threonine-protein phosphatase 6 catalytic subunit OS=Homo sapiens OX=9606 GN=PPP6C PE=1 SV=1
603	736	O43592|XPOT_HUMAN	106.74	4	4	27600000	3	3	3	N	109964	Exportin-T OS=Homo sapiens OX=9606 GN=XPOT PE=1 SV=2
515	574	Q92608|DOCK2_HUMAN	106.54	2	2	41300000	4	4	4	Y	211947	Dedicator of cytokinesis protein 2 OS=Homo sapiens OX=9606 GN=DOCK2 PE=1 SV=2
771	864	P04150|GCR_HUMAN	106.03	4	4	25400000	2	2	2	N	85659	Glucocorticoid receptor OS=Homo sapiens OX=9606 GN=NR3C1 PE=1 SV=1
471	590	P28340|DPOD1_HUMAN	105.82	4	4	17900000	3	3	4	Y	123631	DNA polymerase delta catalytic subunit OS=Homo sapiens OX=9606 GN=POLD1 PE=1 SV=2
537	578	Q13557|KCC2D_HUMAN	105.79	8	8	17700000	4	1	4	N	56369	Calcium/calmodulin-dependent protein kinase type II subunit delta OS=Homo sapiens OX=9606 GN=CAMK2D PE=1 SV=3
628	648	P04899|GNAI2_HUMAN	105.44	12	12	88700000	3	3	3	Y	40451	Guanine nucleotide-binding protein G(i) subunit alpha-2 OS=Homo sapiens OX=9606 GN=GNAI2 PE=1 SV=3
624	638	#CONTAM#Q3SX09	105.43	19	19	88400000	3	3	3	N	22060	TREMBL:#CONTAM#Q3SX09 (Bos taurus) similar to HBG protein
522	697	P36957|ODO2_HUMAN	105.24	8	8	89000000	3	3	4	N	48755	Dihydrolipoyllysine-residue succinyltransferase component of 2-oxoglutarate dehydrogenase complex, mitochondrial OS=Homo sapiens OX=9606 GN=DLST PE=1 SV=4
524	800	Q9Y277|VDAC3_HUMAN	105.2	10	10	25400000	3	2	4	N	30659	Voltage-dependent anion-selective channel protein 3 OS=Homo sapiens OX=9606 GN=VDAC3 PE=1 SV=1
694	791	P30491|1B53_HUMAN	105.08	10	10	47700000	2	2	2	N	40495	HLA class I histocompatibility antigen, B-53 alpha chain OS=Homo sapiens OX=9606 GN=HLA-B PE=1 SV=1
694	792	P30685|1B35_HUMAN	105.08	10	10	47700000	2	2	2	N	40455	HLA class I histocompatibility antigen, B-35 alpha chain OS=Homo sapiens OX=9606 GN=HLA-B PE=1 SV=1
694	797	P10319|1B58_HUMAN	105.08	10	10	47700000	2	2	2	N	40337	HLA class I histocompatibility antigen, B-58 alpha chain OS=Homo sapiens OX=9606 GN=HLA-B PE=1 SV=1
694	809	P18464|1B51_HUMAN	105.08	10	10	47700000	2	2	2	N	40566	HLA class I histocompatibility antigen, B-51 alpha chain OS=Homo sapiens OX=9606 GN=HLA-B PE=1 SV=1
694	810	P30498|1B78_HUMAN	105.08	10	10	47700000	2	2	2	N	40478	HLA class I histocompatibility antigen, B-78 alpha chain OS=Homo sapiens OX=9606 GN=HLA-B PE=1 SV=1
694	835	P30490|1B52_HUMAN	105.08	10	10	47700000	2	2	2	N	40521	HLA class I histocompatibility antigen, B-52 alpha chain OS=Homo sapiens OX=9606 GN=HLA-B PE=1 SV=1
501	749	O14874|BCKD_HUMAN	104.82	12	12	24200000	3	3	4	Y	46360	[3-methyl-2-oxobutanoate dehydrogenase [lipoamide]] kinase, mitochondrial OS=Homo sapiens OX=9606 GN=BCKDK PE=1 SV=2
440	446	P43405|KSYK_HUMAN	104.64	11	11	66300000	5	5	5	Y	72066	Tyrosine-protein kinase SYK OS=Homo sapiens OX=9606 GN=SYK PE=1 SV=1
469	564	P26641|EF1G_HUMAN	104.53	10	10	88700000	4	4	5	N	50119	Elongation factor 1-gamma OS=Homo sapiens OX=9606 GN=EEF1G PE=1 SV=3
509	544	P19474|RO52_HUMAN	104.47	9	9	43700000	4	4	4	Y	54170	E3 ubiquitin-protein ligase TRIM21 OS=Homo sapiens OX=9606 GN=TRIM21 PE=1 SV=1
620	1171	P35637|FUS_HUMAN	104.01	3	3	110000000	2	1	3	N	53426	RNA-binding protein FUS OS=Homo sapiens OX=9606 GN=FUS PE=1 SV=1
526	527	Q16629|SRSF7_HUMAN	103.92	18	18	65500000	4	4	4	Y	27367	Serine/arginine-rich splicing factor 7 OS=Homo sapiens OX=9606 GN=SRSF7 PE=1 SV=1
591	626	Q92598|HS105_HUMAN	103.82	5	5	33600000	3	3	3	Y	96865	Heat shock protein 105 kDa OS=Homo sapiens OX=9606 GN=HSPH1 PE=1 SV=1
669	866	O75531|BAF_HUMAN	103.75	29	29	36400000	3	3	3	Y	10059	Barrier-to-autointegration factor OS=Homo sapiens OX=9606 GN=BANF1 PE=1 SV=1
390	368	O00231|PSD11_HUMAN	103.71	14	14	80600000	6	6	6	Y	47464	26S proteasome non-ATPase regulatory subunit 11 OS=Homo sapiens OX=9606 GN=PSMD11 PE=1 SV=3
623	637	#CONTAM#Q3ZBD7	103.67	10	10	0	3	1	3	Y	62871	SWISS-PROT:#CONTAM#Q3ZBD7 (Bos taurus) Glucose-6-phosphate isomerase
579	624	Q99615|DNJC7_HUMAN	103.67	9	9	30400000	3	3	3	N	56441	DnaJ homolog subfamily C member 7 OS=Homo sapiens OX=9606 GN=DNAJC7 PE=1 SV=2
548	636	Q13347|EIF3I_HUMAN	103.58	11	11	54400000	3	3	4	Y	36502	Eukaryotic translation initiation factor 3 subunit I OS=Homo sapiens OX=9606 GN=EIF3I PE=1 SV=1
585	790	P14923|PLAK_HUMAN	103.54	5	5	9930000	2	2	3	N	81745	Junction plakoglobin OS=Homo sapiens OX=9606 GN=JUP PE=1 SV=3
633	670	Q96FS4|SIPA1_HUMAN	103.39	4	4	30900000	3	3	3	Y	112149	Signal-induced proliferation-associated protein 1 OS=Homo sapiens OX=9606 GN=SIPA1 PE=1 SV=1
589	617	P46459|NSF_HUMAN	103.16	7	7	17500000	3	3	3	Y	82594	Vesicle-fusing ATPase OS=Homo sapiens OX=9606 GN=NSF PE=1 SV=3
479	739	P21796|VDAC1_HUMAN	102.8	14	14	80700000	4	3	5	Y	30773	Voltage-dependent anion-selective channel protein 1 OS=Homo sapiens OX=9606 GN=VDAC1 PE=1 SV=2
420	459	Q9UKW4|VAV3_HUMAN	102.79	7	7	22600000	5	4	5	N	97776	Guanine nucleotide exchange factor VAV3 OS=Homo sapiens OX=9606 GN=VAV3 PE=1 SV=1
535	568	Q99570|PI3R4_HUMAN	102.5	3	3	24400000	4	4	4	N	153103	Phosphoinositide 3-kinase regulatory subunit 4 OS=Homo sapiens OX=9606 GN=PIK3R4 PE=1 SV=3
626	641	Q9Y6M1|IF2B2_HUMAN	101.67	6	6	42300000	3	3	3	N	66121	Insulin-like growth factor 2 mRNA-binding protein 2 OS=Homo sapiens OX=9606 GN=IGF2BP2 PE=1 SV=2
424	690	Q96EY1|DNJA3_HUMAN	101.51	9	9	23600000	3	3	4	N	52489	DnaJ homolog subfamily A member 3, mitochondrial OS=Homo sapiens OX=9606 GN=DNAJA3 PE=1 SV=2
528	533	Q9Y2T2|AP3M1_HUMAN	101.4	10	10	54800000	4	4	4	N	46939	AP-3 complex subunit mu-1 OS=Homo sapiens OX=9606 GN=AP3M1 PE=1 SV=1
463	452	P40429|RL13A_HUMAN	101.38	22	22	98900000	5	5	5	N	23577	60S ribosomal protein L13a OS=Homo sapiens OX=9606 GN=RPL13A PE=1 SV=2
462	447	Q9NSD9|SYFB_HUMAN	101.28	9	9	73600000	5	5	5	N	66116	Phenylalanine--tRNA ligase beta subunit OS=Homo sapiens OX=9606 GN=FARSB PE=1 SV=3
493	555	P63244|RACK1_HUMAN	101.1	16	16	77600000	4	4	4	Y	35077	Receptor of activated protein C kinase 1 OS=Homo sapiens OX=9606 GN=RACK1 PE=1 SV=3
647	715	P55884|EIF3B_HUMAN	100.77	4	4	48900000	3	3	3	Y	92482	Eukaryotic translation initiation factor 3 subunit B OS=Homo sapiens OX=9606 GN=EIF3B PE=1 SV=3
689	795	Q7Z2W4|ZCCHV_HUMAN	100.76	3	3	22900000	2	2	2	Y	101431	Zinc finger CCCH-type antiviral protein 1 OS=Homo sapiens OX=9606 GN=ZC3HAV1 PE=1 SV=3
696	796	Q9NRG9|AAAS_HUMAN	100.69	5	5	27600000	2	2	2	N	59574	Aladin OS=Homo sapiens OX=9606 GN=AAAS PE=1 SV=1
575	607	O15357|SHIP2_HUMAN	100.63	3	3	19100000	3	2	3	N	138599	Phosphatidylinositol 3,4,5-trisphosphate 5-phosphatase 2 OS=Homo sapiens OX=9606 GN=INPPL1 PE=1 SV=2
658	767	Q7Z7L1|SLN11_HUMAN	100.62	4	4	8390000	2	2	2	Y	102836	Schlafen family member 11 OS=Homo sapiens OX=9606 GN=SLFN11 PE=1 SV=2
670	884	P16403|H12_HUMAN	100.45	11	11	63800000	3	3	3	N	21365	Histone H1.2 OS=Homo sapiens OX=9606 GN=HIST1H1C PE=1 SV=2
670	885	P10412|H14_HUMAN	100.45	11	11	63800000	3	3	3	N	21865	Histone H1.4 OS=Homo sapiens OX=9606 GN=HIST1H1E PE=1 SV=2
670	886	P16402|H13_HUMAN	100.45	10	10	63800000	3	3	3	N	22350	Histone H1.3 OS=Homo sapiens OX=9606 GN=HIST1H1D PE=1 SV=2
367	374	Q14643|ITPR1_HUMAN	100.3	2	2	31400000	5	5	5	Y	313928	Inositol 1,4,5-trisphosphate receptor type 1 OS=Homo sapiens OX=9606 GN=ITPR1 PE=1 SV=3
581	678	A0FGR8|ESYT2_HUMAN	100.08	6	6	20000000	3	3	3	Y	102357	Extended synaptotagmin-2 OS=Homo sapiens OX=9606 GN=ESYT2 PE=1 SV=1
561	746	P27695|APEX1_HUMAN	99.94	17	17	11300000	3	3	3	Y	35555	DNA-(apurinic or apyrimidinic site) lyase OS=Homo sapiens OX=9606 GN=APEX1 PE=1 SV=2
348	471	P62244|RS15A_HUMAN	99.93	28	28	277000000	4	4	5	Y	14840	40S ribosomal protein S15a OS=Homo sapiens OX=9606 GN=RPS15A PE=1 SV=2
495	589	P30153|2AAA_HUMAN	99.92	6	6	21400000	3	2	3	Y	65309	Serine/threonine-protein phosphatase 2A 65 kDa regulatory subunit A alpha isoform OS=Homo sapiens OX=9606 GN=PPP2R1A PE=1 SV=4
379	369	Q92888|ARHG1_HUMAN	99.66	7	7	99900000	6	6	6	Y	102435	Rho guanine nucleotide exchange factor 1 OS=Homo sapiens OX=9606 GN=ARHGEF1 PE=1 SV=2
529	546	P36542|ATPG_HUMAN	99.35	18	18	221000000	4	4	4	Y	32996	ATP synthase subunit gamma, mitochondrial OS=Homo sapiens OX=9606 GN=ATP5F1C PE=1 SV=1
586	841	Q53GQ0|DHB12_HUMAN	99.27	8	8	52200000	3	3	3	N	34324	Very-long-chain 3-oxoacyl-CoA reductase OS=Homo sapiens OX=9606 GN=HSD17B12 PE=1 SV=2
744	915	P27449|VATL_HUMAN	99.22	32	32	19000000	2	2	2	Y	15736	V-type proton ATPase 16 kDa proteolipid subunit OS=Homo sapiens OX=9606 GN=ATP6V0C PE=1 SV=1
534	567	O14929|HAT1_HUMAN	99.09	9	9	58100000	4	4	4	Y	49513	Histone acetyltransferase type B catalytic subunit OS=Homo sapiens OX=9606 GN=HAT1 PE=1 SV=1
664	779	Q03169|TNAP2_HUMAN	98.95	4	4	14300000	2	2	2	N	72661	Tumor necrosis factor alpha-induced protein 2 OS=Homo sapiens OX=9606 GN=TNFAIP2 PE=2 SV=2
703	806	Q9UI08|EVL_HUMAN	98.86	7	7	38300000	2	2	2	N	44620	Ena/VASP-like protein OS=Homo sapiens OX=9606 GN=EVL PE=1 SV=2
625	640	P40121|CAPG_HUMAN	98.56	10	10	25700000	3	3	3	N	38499	Macrophage-capping protein OS=Homo sapiens OX=9606 GN=CAPG PE=1 SV=2
592	635	P13196|HEM1_HUMAN	98.56	5	5	18700000	3	3	3	N	70581	5-aminolevulinate synthase, nonspecific, mitochondrial OS=Homo sapiens OX=9606 GN=ALAS1 PE=1 SV=2
599	687	P06702|S10A9_HUMAN	98.14	34	34	90200000	3	3	3	N	13242	Protein S100-A9 OS=Homo sapiens OX=9606 GN=S100A9 PE=1 SV=1
403	371	P54136|SYRC_HUMAN	97.96	10	10	105000000	6	6	6	Y	75379	Arginine--tRNA ligase, cytoplasmic OS=Homo sapiens OX=9606 GN=RARS PE=1 SV=2
731	837	O60234|GMFG_HUMAN	97.91	19	19	69000000	2	2	2	N	16801	Glia maturation factor gamma OS=Homo sapiens OX=9606 GN=GMFG PE=1 SV=1
698	816	P48729|KC1A_HUMAN	97.83	9	9	2700000	2	2	2	N	38915	Casein kinase I isoform alpha OS=Homo sapiens OX=9606 GN=CSNK1A1 PE=1 SV=2
570	772	Q13435|SF3B2_HUMAN	97.69	4	4	42000000	2	2	2	Y	100228	Splicing factor 3B subunit 2 OS=Homo sapiens OX=9606 GN=SF3B2 PE=1 SV=2
646	708	Q8TC07|TBC15_HUMAN	97.63	5	5	25800000	3	3	3	N	79491	TBC1 domain family member 15 OS=Homo sapiens OX=9606 GN=TBC1D15 PE=1 SV=2
530	547	Q99623|PHB2_HUMAN	97.06	17	17	31500000	4	4	4	N	33296	Prohibitin-2 OS=Homo sapiens OX=9606 GN=PHB2 PE=1 SV=2
652	732	Q9UP83|COG5_HUMAN	97.06	4	4	30600000	3	3	3	N	92743	Conserved oligomeric Golgi complex subunit 5 OS=Homo sapiens OX=9606 GN=COG5 PE=1 SV=3
499	705	Q8N3C0|ASCC3_HUMAN	97.04	2	2	14600000	3	3	3	N	251458	Activating signal cointegrator 1 complex subunit 3 OS=Homo sapiens OX=9606 GN=ASCC3 PE=1 SV=3
538	580	Q13555|KCC2G_HUMAN	97.02	7	7	18300000	4	1	4	N	62607	Calcium/calmodulin-dependent protein kinase type II subunit gamma OS=Homo sapiens OX=9606 GN=CAMK2G PE=1 SV=4
418	717	P46779|RL28_HUMAN	96.98	32	32	59900000	5	5	6	N	15747	60S ribosomal protein L28 OS=Homo sapiens OX=9606 GN=RPL28 PE=1 SV=3
604	738	P36222|CH3L1_HUMAN	96.71	9	9	29000000	3	3	3	N	42625	Chitinase-3-like protein 1 OS=Homo sapiens OX=9606 GN=CHI3L1 PE=1 SV=2
450	569	O43390|HNRPR_HUMAN	96.68	6	6	14500000	4	1	5	Y	70943	Heterogeneous nuclear ribonucleoprotein R OS=Homo sapiens OX=9606 GN=HNRNPR PE=1 SV=1
541	583	Q9UHI6|DDX20_HUMAN	96.3	6	6	60200000	4	4	4	Y	92241	Probable ATP-dependent RNA helicase DDX20 OS=Homo sapiens OX=9606 GN=DDX20 PE=1 SV=2
772	867	Q9BPW9|DHRS9_HUMAN	96.28	9	9	34600000	2	2	2	Y	35227	Dehydrogenase/reductase SDR family member 9 OS=Homo sapiens OX=9606 GN=DHRS9 PE=1 SV=1
806	936	O43809|CPSF5_HUMAN	96.2	16	16	25300000	2	2	2	N	26227	Cleavage and polyadenylation specificity factor subunit 5 OS=Homo sapiens OX=9606 GN=NUDT21 PE=1 SV=1
596	677	Q9Y6A5|TACC3_HUMAN	96.05	5	5	53100000	3	3	3	N	90360	Transforming acidic coiled-coil-containing protein 3 OS=Homo sapiens OX=9606 GN=TACC3 PE=1 SV=1
720	814	P12268|IMDH2_HUMAN	95.88	7	7	20500000	2	2	2	N	55805	Inosine-5'-monophosphate dehydrogenase 2 OS=Homo sapiens OX=9606 GN=IMPDH2 PE=1 SV=2
562	747	P52566|GDIR2_HUMAN	95.76	17	17	91400000	4	4	4	N	22988	Rho GDP-dissociation inhibitor 2 OS=Homo sapiens OX=9606 GN=ARHGDIB PE=1 SV=3
709	965	Q9Y262|EIF3L_HUMAN	95.56	6	6	41700000	2	2	2	N	66727	Eukaryotic translation initiation factor 3 subunit L OS=Homo sapiens OX=9606 GN=EIF3L PE=1 SV=1
770	862	Q92804|RBP56_HUMAN	95.4	5	5	6760000	2	1	2	Y	61830	TATA-binding protein-associated factor 2N OS=Homo sapiens OX=9606 GN=TAF15 PE=1 SV=1
545	601	Q66K74|MAP1S_HUMAN	95.3	6	6	27300000	3	3	3	Y	112211	Microtubule-associated protein 1S OS=Homo sapiens OX=9606 GN=MAP1S PE=1 SV=2
1002	1186	Q9BWF3|RBM4_HUMAN	95.18	8	8	23000000	1	1	1	N	40314	RNA-binding protein 4 OS=Homo sapiens OX=9606 GN=RBM4 PE=1 SV=1
560	745	O75717|WDHD1_HUMAN	94.99	4	4	96900000	3	3	3	N	125967	WD repeat and HMG-box DNA-binding protein 1 OS=Homo sapiens OX=9606 GN=WDHD1 PE=1 SV=1
580	634	Q9Y5A9|YTHD2_HUMAN	94.94	5	5	24900000	3	3	3	N	62334	YTH domain-containing family protein 2 OS=Homo sapiens OX=9606 GN=YTHDF2 PE=1 SV=2
822	972	Q16555|DPYL2_HUMAN	94.88	5	5	87100000	2	2	2	N	62294	Dihydropyrimidinase-related protein 2 OS=Homo sapiens OX=9606 GN=DPYSL2 PE=1 SV=1
730	832	P50454|SERPH_HUMAN	94.78	10	10	62900000	2	2	2	N	46441	Serpin H1 OS=Homo sapiens OX=9606 GN=SERPINH1 PE=1 SV=2
635	672	P07203|GPX1_HUMAN	94.74	24	24	74300000	3	3	3	Y	22088	Glutathione peroxidase 1 OS=Homo sapiens OX=9606 GN=GPX1 PE=1 SV=4
691	859	Q15021|CND1_HUMAN	94.17	2	2	18400000	2	2	2	Y	157182	Condensin complex subunit 1 OS=Homo sapiens OX=9606 GN=NCAPD2 PE=1 SV=3
577	778	P42695|CNDD3_HUMAN	94.12	2	2	4630000	2	2	2	N	168890	Condensin-2 complex subunit D3 OS=Homo sapiens OX=9606 GN=NCAPD3 PE=1 SV=2
564	871	P62847|RS24_HUMAN	94.1	18	18	62400000	2	2	4	Y	15423	40S ribosomal protein S24 OS=Homo sapiens OX=9606 GN=RPS24 PE=1 SV=1
543	586	O75477|ERLN1_HUMAN	94.07	12	12	4860000	4	1	4	N	38926	Erlin-1 OS=Homo sapiens OX=9606 GN=ERLIN1 PE=1 SV=1
542	584	P26639|SYTC_HUMAN	94.01	6	6	21800000	4	4	4	Y	83435	Threonine--tRNA ligase, cytoplasmic OS=Homo sapiens OX=9606 GN=TARS PE=1 SV=3
415	563	Q12905|ILF2_HUMAN	93.89	13	13	50900000	4	4	6	N	43062	Interleukin enhancer-binding factor 2 OS=Homo sapiens OX=9606 GN=ILF2 PE=1 SV=2
637	692	Q15436|SC23A_HUMAN	93.85	4	4	0	3	1	3	Y	86161	Protein transport protein Sec23A OS=Homo sapiens OX=9606 GN=SEC23A PE=1 SV=2
516	587	P46781|RS9_HUMAN	93.63	20	20	52700000	4	4	4	N	22591	40S ribosomal protein S9 OS=Homo sapiens OX=9606 GN=RPS9 PE=1 SV=3
687	785	Q5T1M5|FKB15_HUMAN	93.19	2	2	33700000	2	2	2	N	133630	FK506-binding protein 15 OS=Homo sapiens OX=9606 GN=FKBP15 PE=1 SV=2
727	826	O94979|SC31A_HUMAN	92.98	2	2	4730000	2	2	2	Y	133015	Protein transport protein Sec31A OS=Homo sapiens OX=9606 GN=SEC31A PE=1 SV=3
473	639	P05109|S10A8_HUMAN	92.4	38	38	128000000	3	3	5	Y	10835	Protein S100-A8 OS=Homo sapiens OX=9606 GN=S100A8 PE=1 SV=1
641	701	P04843|RPN1_HUMAN	91.93	5	5	35200000	3	3	3	N	68569	Dolichyl-diphosphooligosaccharide--protein glycosyltransferase subunit 1 OS=Homo sapiens OX=9606 GN=RPN1 PE=1 SV=1
782	887	Q5D862|FILA2_HUMAN	91.86	2	2	7450000	2	2	2	N	248072	Filaggrin-2 OS=Homo sapiens OX=9606 GN=FLG2 PE=1 SV=1
782	888	#CONTAM#Q5D862	91.86	2	2	7450000	2	2	2	N	248072	SWISS-PROT:#CONTAM#Q5D862 Tax_Id=9606 Gene_Symbol=FLG2 Filaggrin-2
571	774	P49736|MCM2_HUMAN	91.72	3	3	14300000	2	2	2	N	101896	DNA replication licensing factor MCM2 OS=Homo sapiens OX=9606 GN=MCM2 PE=1 SV=4
1080	1232	Q15645|PCH2_HUMAN	91.6	6	6	5770000	1	1	1	N	48551	Pachytene checkpoint protein 2 homolog OS=Homo sapiens OX=9606 GN=TRIP13 PE=1 SV=2
723	820	Q8N0X7|SPART_HUMAN	91.26	4	4	63000000	2	2	2	N	72833	Spartin OS=Homo sapiens OX=9606 GN=SPART PE=1 SV=1
395	461	Q9P2J5|SYLC_HUMAN	91.2	6	6	36900000	5	5	5	N	134466	Leucine--tRNA ligase, cytoplasmic OS=Homo sapiens OX=9606 GN=LARS PE=1 SV=2
613	821	Q8N201|INT1_HUMAN	91.17	2	2	2260000	2	2	3	N	244295	Integrator complex subunit 1 OS=Homo sapiens OX=9606 GN=INTS1 PE=1 SV=2
704	819	Q16531|DDB1_HUMAN	91.16	2	2	16200000	2	2	2	N	126968	DNA damage-binding protein 1 OS=Homo sapiens OX=9606 GN=DDB1 PE=1 SV=1
777	876	O75494|SRS10_HUMAN	90.93	11	11	39000000	2	2	2	N	31301	Serine/arginine-rich splicing factor 10 OS=Homo sapiens OX=9606 GN=SRSF10 PE=1 SV=1
610	762	Q9H2G2|SLK_HUMAN	90.81	2	2	0	2	1	2	N	142695	STE20-like serine/threonine-protein kinase OS=Homo sapiens OX=9606 GN=SLK PE=1 SV=1
565	875	P31689|DNJA1_HUMAN	90.75	7	7	38600000	2	2	4	N	44868	DnaJ homolog subfamily A member 1 OS=Homo sapiens OX=9606 GN=DNAJA1 PE=1 SV=2
425	748	P40763|STAT3_HUMAN	90.72	6	6	37500000	3	3	5	Y	88068	Signal transducer and activator of transcription 3 OS=Homo sapiens OX=9606 GN=STAT3 PE=1 SV=2
716	802	O15042|SR140_HUMAN	90.67	2	2	34300000	2	2	2	N	118292	U2 snRNP-associated SURP motif-containing protein OS=Homo sapiens OX=9606 GN=U2SURP PE=1 SV=2
631	652	O75427|LRCH4_HUMAN	90.51	7	7	55600000	3	3	3	N	73450	Leucine-rich repeat and calponin homology domain-containing protein 4 OS=Homo sapiens OX=9606 GN=LRCH4 PE=1 SV=2
648	718	O75351|VPS4B_HUMAN	90.48	8	8	45900000	3	3	3	N	49302	Vacuolar protein sorting-associated protein 4B OS=Homo sapiens OX=9606 GN=VPS4B PE=1 SV=2
672	895	Q13148|TADBP_HUMAN	90.44	5	5	56500000	2	2	3	N	44740	TAR DNA-binding protein 43 OS=Homo sapiens OX=9606 GN=TARDBP PE=1 SV=1
718	807	O60762|DPM1_HUMAN	90.34	9	9	29200000	2	2	2	N	29634	Dolichol-phosphate mannosyltransferase subunit 1 OS=Homo sapiens OX=9606 GN=DPM1 PE=1 SV=1
785	892	Q13177|PAK2_HUMAN	90.31	6	6	44200000	2	2	2	N	58043	Serine/threonine-protein kinase PAK 2 OS=Homo sapiens OX=9606 GN=PAK2 PE=1 SV=3
797	916	P47914|RL29_HUMAN	90.09	14	14	51300000	2	2	2	N	17752	60S ribosomal protein L29 OS=Homo sapiens OX=9606 GN=RPL29 PE=1 SV=2
550	659	Q07020|RL18_HUMAN	90.06	19	19	62500000	3	3	4	Y	21634	60S ribosomal protein L18 OS=Homo sapiens OX=9606 GN=RPL18 PE=1 SV=2
600	691	Q9NVI7|ATD3A_HUMAN	90.05	6	6	15000000	3	3	3	N	71369	ATPase family AAA domain-containing protein 3A OS=Homo sapiens OX=9606 GN=ATAD3A PE=1 SV=2
600	696	Q5T2N8|ATD3C_HUMAN	90.05	9	9	15000000	3	3	3	N	46380	ATPase family AAA domain-containing protein 3C OS=Homo sapiens OX=9606 GN=ATAD3C PE=2 SV=2
662	773	P27824|CALX_HUMAN	89.82	4	4	41900000	2	2	2	N	67568	Calnexin OS=Homo sapiens OX=9606 GN=CANX PE=1 SV=2
775	872	P50897|PPT1_HUMAN	89.58	10	10	8060000	2	2	2	Y	34193	Palmitoyl-protein thioesterase 1 OS=Homo sapiens OX=9606 GN=PPT1 PE=1 SV=1
434	710	Q05655|KPCD_HUMAN	89.34	4	4	20100000	3	3	3	N	77505	Protein kinase C delta type OS=Homo sapiens OX=9606 GN=PRKCD PE=1 SV=2
607	755	Q7L2E3|DHX30_HUMAN	89	3	3	1480000	3	2	3	N	133938	ATP-dependent RNA helicase DHX30 OS=Homo sapiens OX=9606 GN=DHX30 PE=1 SV=1
523	760	Q02809|PLOD1_HUMAN	88.99	5	5	28500000	3	3	4	N	83550	Procollagen-lysine,2-oxoglutarate 5-dioxygenase 1 OS=Homo sapiens OX=9606 GN=PLOD1 PE=1 SV=2
784	890	Q9Y295|DRG1_HUMAN	88.91	12	12	7470000	2	2	2	N	40542	Developmentally-regulated GTP-binding protein 1 OS=Homo sapiens OX=9606 GN=DRG1 PE=1 SV=1
773	869	Q9Y285|SYFA_HUMAN	88.79	6	6	34900000	2	2	2	N	57564	Phenylalanine--tRNA ligase alpha subunit OS=Homo sapiens OX=9606 GN=FARSA PE=1 SV=3
553	711	Q15046|SYK_HUMAN	88.73	6	6	69400000	3	3	4	Y	68048	Lysine--tRNA ligase OS=Homo sapiens OX=9606 GN=KARS PE=1 SV=3
421	593	Q13576|IQGA2_HUMAN	88.68	2	2	21900000	4	1	5	Y	180577	Ras GTPase-activating-like protein IQGAP2 OS=Homo sapiens OX=9606 GN=IQGAP2 PE=1 SV=4
1007	1201	Q6DKJ4|NXN_HUMAN	88.65	6	6	16300000	1	1	1	N	48392	Nucleoredoxin OS=Homo sapiens OX=9606 GN=NXN PE=1 SV=2
645	706	Q9Y6E2|BZW2_HUMAN	88.63	6	6	35600000	3	3	3	N	48162	Basic leucine zipper and W2 domain-containing protein 2 OS=Homo sapiens OX=9606 GN=BZW2 PE=1 SV=1
549	654	Q92928|RAB1C_HUMAN	88.55	21	21	18700000	3	2	4	Y	22017	Putative Ras-related protein Rab-1C OS=Homo sapiens OX=9606 GN=RAB1C PE=5 SV=2
549	655	Q9H0U4|RAB1B_HUMAN	88.55	21	21	18700000	3	2	4	Y	22171	Ras-related protein Rab-1B OS=Homo sapiens OX=9606 GN=RAB1B PE=1 SV=1
695	794	P10155|RO60_HUMAN	88.48	5	5	25800000	2	2	2	N	60671	60 kDa SS-A/Ro ribonucleoprotein OS=Homo sapiens OX=9606 GN=TROVE2 PE=1 SV=2
779	878	A1L0T0|ILVBL_HUMAN	88.3	5	5	4710000	2	2	2	Y	67868	Acetolactate synthase-like protein OS=Homo sapiens OX=9606 GN=ILVBL PE=1 SV=2
611	775	Q9UID3|VPS51_HUMAN	88.29	4	4	9440000	2	2	2	N	86042	Vacuolar protein sorting-associated protein 51 homolog OS=Homo sapiens OX=9606 GN=VPS51 PE=1 SV=2
517	597	O15533|TPSN_HUMAN	87.9	7	7	52000000	3	3	3	Y	47626	Tapasin OS=Homo sapiens OX=9606 GN=TAPBP PE=1 SV=1
725	823	O60664|PLIN3_HUMAN	87.85	6	6	21300000	2	2	2	N	47075	Perilipin-3 OS=Homo sapiens OX=9606 GN=PLIN3 PE=1 SV=3
634	671	P60953|CDC42_HUMAN	87.78	21	21	42200000	3	3	3	Y	21259	Cell division control protein 42 homolog OS=Homo sapiens OX=9606 GN=CDC42 PE=1 SV=2
643	703	P30041|PRDX6_HUMAN	87.63	13	13	61300000	3	3	3	Y	25035	Peroxiredoxin-6 OS=Homo sapiens OX=9606 GN=PRDX6 PE=1 SV=3
761	1203	Q9H0A0|NAT10_HUMAN	87.52	3	3	3140000	1	1	2	N	115730	RNA cytidine acetyltransferase OS=Homo sapiens OX=9606 GN=NAT10 PE=1 SV=2
563	777	Q9Y2X7|GIT1_HUMAN	87.34	3	3	22100000	2	2	3	N	84341	ARF GTPase-activating protein GIT1 OS=Homo sapiens OX=9606 GN=GIT1 PE=1 SV=2
781	882	P84095|RHOG_HUMAN	86.83	15	15	108000000	2	2	2	N	21308	Rho-related GTP-binding protein RhoG OS=Homo sapiens OX=9606 GN=RHOG PE=1 SV=1
808	943	Q06787|FMR1_HUMAN	86.78	3	3	4000000	2	1	2	N	71175	Synaptic functional regulator FMR1 OS=Homo sapiens OX=9606 GN=FMR1 PE=1 SV=1
500	716	Q9H7D7|WDR26_HUMAN	86.71	6	6	83200000	4	4	4	Y	72124	WD repeat-containing protein 26 OS=Homo sapiens OX=9606 GN=WDR26 PE=1 SV=3
655	756	Q9NZB2|F120A_HUMAN	86.36	4	4	11300000	3	3	3	N	121888	Constitutive coactivator of PPAR-gamma-like protein 1 OS=Homo sapiens OX=9606 GN=FAM120A PE=1 SV=2
743	904	P63167|DYL1_HUMAN	85.67	27	27	42000000	2	2	2	Y	10366	Dynein light chain 1, cytoplasmic OS=Homo sapiens OX=9606 GN=DYNLL1 PE=1 SV=1
555	714	P09382|LEG1_HUMAN	85.56	22	22	58200000	3	3	4	Y	14716	Galectin-1 OS=Homo sapiens OX=9606 GN=LGALS1 PE=1 SV=2
793	908	Q9UHF1|EGFL7_HUMAN	85.47	10	10	5790000	2	2	2	N	29618	Epidermal growth factor-like protein 7 OS=Homo sapiens OX=9606 GN=EGFL7 PE=1 SV=3
745	919	P25398|RS12_HUMAN	85.42	19	19	115000000	2	2	2	Y	14515	40S ribosomal protein S12 OS=Homo sapiens OX=9606 GN=RPS12 PE=1 SV=3
778	877	P24844|MYL9_HUMAN	85.19	12	12	30400000	2	1	2	N	19827	Myosin regulatory light polypeptide 9 OS=Homo sapiens OX=9606 GN=MYL9 PE=1 SV=4
701	783	Q9H257|CARD9_HUMAN	84.96	5	5	31000000	2	2	2	N	62241	Caspase recruitment domain-containing protein 9 OS=Homo sapiens OX=9606 GN=CARD9 PE=1 SV=2
799	918	Q14157|UBP2L_HUMAN	84.84	2	2	10700000	2	2	2	N	114534	Ubiquitin-associated protein 2-like OS=Homo sapiens OX=9606 GN=UBAP2L PE=1 SV=2
726	824	P30154|2AAB_HUMAN	84.64	7	7	0	2	1	2	N	66214	Serine/threonine-protein phosphatase 2A 65 kDa regulatory subunit A beta isoform OS=Homo sapiens OX=9606 GN=PPP2R1B PE=1 SV=3
287	591	Q9NZ01|TECR_HUMAN	84.64	12	12	76900000	4	4	6	Y	36034	Very-long-chain enoyl-CoA reductase OS=Homo sapiens OX=9606 GN=TECR PE=1 SV=1
666	781	Q12769|NU160_HUMAN	84.59	3	3	1990000	2	2	2	N	162121	Nuclear pore complex protein Nup160 OS=Homo sapiens OX=9606 GN=NUP160 PE=1 SV=3
673	896	O95466|FMNL1_HUMAN	84.58	2	2	14300000	2	2	3	N	121853	Formin-like protein 1 OS=Homo sapiens OX=9606 GN=FMNL1 PE=1 SV=3
776	874	Q9NX63|MIC19_HUMAN	84.47	13	13	29500000	2	2	2	Y	26152	MICOS complex subunit MIC19 OS=Homo sapiens OX=9606 GN=CHCHD3 PE=1 SV=1
681	1233	O00303|EIF3F_HUMAN	84.26	5	5	5240000	1	1	3	N	37564	Eukaryotic translation initiation factor 3 subunit F OS=Homo sapiens OX=9606 GN=EIF3F PE=1 SV=1
554	713	Q6UB35|C1TM_HUMAN	84.13	3	3	12800000	3	2	4	N	105790	Monofunctional C1-tetrahydrofolate synthase, mitochondrial OS=Homo sapiens OX=9606 GN=MTHFD1L PE=1 SV=1
552	707	Q8N2K0|ABD12_HUMAN	84.07	8	8	39300000	3	3	4	N	45097	Monoacylglycerol lipase ABHD12 OS=Homo sapiens OX=9606 GN=ABHD12 PE=1 SV=2
455	665	P18077|RL35A_HUMAN	83.83	24	24	101000000	4	4	4	N	12538	60S ribosomal protein L35a OS=Homo sapiens OX=9606 GN=RPL35A PE=1 SV=2
644	704	P83881|RL36A_HUMAN	83.58	29	29	36400000	3	3	3	Y	12441	60S ribosomal protein L36a OS=Homo sapiens OX=9606 GN=RPL36A PE=1 SV=2
802	929	P17980|PRS6A_HUMAN	83.54	8	8	32100000	2	2	2	N	49204	26S proteasome regulatory subunit 6A OS=Homo sapiens OX=9606 GN=PSMC3 PE=1 SV=3
810	947	Q99714|HCD2_HUMAN	83.4	13	13	19900000	2	2	2	N	26923	3-hydroxyacyl-CoA dehydrogenase type-2 OS=Homo sapiens OX=9606 GN=HSD17B10 PE=1 SV=3
452	600	P42858|HD_HUMAN	83.27	1	1	21200000	5	5	5	N	347603	Huntingtin OS=Homo sapiens OX=9606 GN=HTT PE=1 SV=2
569	971	P06748|NPM_HUMAN	83.16	6	6	91600000	2	2	4	N	32575	Nucleophosmin OS=Homo sapiens OX=9606 GN=NPM1 PE=1 SV=2
931	1081	Q92667|AKAP1_HUMAN	83.12	3	3	1980000	1	1	1	N	97342	A-kinase anchor protein 1, mitochondrial OS=Homo sapiens OX=9606 GN=AKAP1 PE=1 SV=1
608	757	P61160|ARP2_HUMAN	82.85	10	10	31100000	3	3	3	Y	44761	Actin-related protein 2 OS=Homo sapiens OX=9606 GN=ACTR2 PE=1 SV=1
520	682	P51116|FXR2_HUMAN	82.72	5	5	5840000	3	1	4	N	74223	Fragile X mental retardation syndrome-related protein 2 OS=Homo sapiens OX=9606 GN=FXR2 PE=1 SV=2
653	735	O14893|GEMI2_HUMAN	82.6	25	25	11100000	3	3	3	Y	31585	Gem-associated protein 2 OS=Homo sapiens OX=9606 GN=GEMIN2 PE=1 SV=1
780	879	P48730|KC1D_HUMAN	82.27	5	5	8380000	2	2	2	N	47330	Casein kinase I isoform delta OS=Homo sapiens OX=9606 GN=CSNK1D PE=1 SV=2
780	880	P49674|KC1E_HUMAN	82.27	5	5	8380000	2	2	2	N	47315	Casein kinase I isoform epsilon OS=Homo sapiens OX=9606 GN=CSNK1E PE=1 SV=1
598	686	P08631|HCK_HUMAN	82.24	5	5	25800000	3	2	3	N	59600	Tyrosine-protein kinase HCK OS=Homo sapiens OX=9606 GN=HCK PE=1 SV=5
598	695	P07948|LYN_HUMAN	82.24	5	5	25800000	3	2	3	N	58574	Tyrosine-protein kinase Lyn OS=Homo sapiens OX=9606 GN=LYN PE=1 SV=3
741	898	Q9Y4R8|TELO2_HUMAN	82.18	3	3	12400000	2	2	2	N	91747	Telomere length regulation protein TEL2 homolog OS=Homo sapiens OX=9606 GN=TELO2 PE=1 SV=2
640	699	O43747|AP1G1_HUMAN	82.07	3	3	39100000	3	3	3	Y	91351	AP-1 complex subunit gamma-1 OS=Homo sapiens OX=9606 GN=AP1G1 PE=1 SV=5
872	1125	Q8N3D4|EH1L1_HUMAN	82.01	1	1	4430000	1	1	1	Y	161854	EH domain-binding protein 1-like protein 1 OS=Homo sapiens OX=9606 GN=EHBP1L1 PE=1 SV=2
946	1135	P33897|ABCD1_HUMAN	81.81	3	3	13900000	1	1	1	N	82937	ATP-binding cassette sub-family D member 1 OS=Homo sapiens OX=9606 GN=ABCD1 PE=1 SV=2
636	688	Q7L576|CYFP1_HUMAN	81.78	3	3	45400000	3	3	3	N	145182	Cytoplasmic FMR1-interacting protein 1 OS=Homo sapiens OX=9606 GN=CYFIP1 PE=1 SV=1
457	689	O14920|IKKB_HUMAN	81.61	5	5	41300000	3	3	5	N	86564	Inhibitor of nuclear factor kappa-B kinase subunit beta OS=Homo sapiens OX=9606 GN=IKBKB PE=1 SV=1
556	724	P61513|RL37A_HUMAN	81.58	32	32	32300000	3	3	4	Y	10275	60S ribosomal protein L37a OS=Homo sapiens OX=9606 GN=RPL37A PE=1 SV=2
794	909	P00367|DHE3_HUMAN	81.41	7	7	48400000	2	2	2	N	61398	Glutamate dehydrogenase 1, mitochondrial OS=Homo sapiens OX=9606 GN=GLUD1 PE=1 SV=2
789	900	P53007|TXTP_HUMAN	81.1	6	6	15200000	2	2	2	N	34013	Tricarboxylate transport protein, mitochondrial OS=Homo sapiens OX=9606 GN=SLC25A1 PE=1 SV=2
715	798	P18669|PGAM1_HUMAN	81.02	8	8	60600000	2	1	2	N	28804	Phosphoglycerate mutase 1 OS=Homo sapiens OX=9606 GN=PGAM1 PE=1 SV=2
715	883	P15259|PGAM2_HUMAN	81.02	8	8	60600000	2	1	2	N	28766	Phosphoglycerate mutase 2 OS=Homo sapiens OX=9606 GN=PGAM2 PE=1 SV=3
638	693	P59998|ARPC4_HUMAN	80.67	17	17	31100000	3	3	3	N	19667	Actin-related protein 2/3 complex subunit 4 OS=Homo sapiens OX=9606 GN=ARPC4 PE=1 SV=3
935	1096	Q8IY17|PLPL6_HUMAN	80.45	2	2	3290000	1	1	1	N	150953	Neuropathy target esterase OS=Homo sapiens OX=9606 GN=PNPLA6 PE=1 SV=3
573	729	Q8IWX8|CHERP_HUMAN	80.44	3	3	48300000	3	3	3	Y	103702	Calcium homeostasis endoplasmic reticulum protein OS=Homo sapiens OX=9606 GN=CHERP PE=1 SV=3
807	937	O60884|DNJA2_HUMAN	80.28	5	5	30400000	2	2	2	Y	45746	DnaJ homolog subfamily A member 2 OS=Homo sapiens OX=9606 GN=DNAJA2 PE=1 SV=1
747	970	O43242|PSMD3_HUMAN	80.18	5	5	12100000	2	2	2	Y	60978	26S proteasome non-ATPase regulatory subunit 3 OS=Homo sapiens OX=9606 GN=PSMD3 PE=1 SV=2
551	675	Q9NYF8|BCLF1_HUMAN	80.1	4	4	34900000	3	3	4	Y	106122	Bcl-2-associated transcription factor 1 OS=Homo sapiens OX=9606 GN=BCLAF1 PE=1 SV=2
700	1052	Q7Z7A4|PXK_HUMAN	79.96	3	3	8890000	1	1	1	N	64950	PX domain-containing protein kinase-like protein OS=Homo sapiens OX=9606 GN=PXK PE=1 SV=1
722	818	P61026|RAB10_HUMAN	79.93	12	12	8280000	2	1	2	N	22541	Ras-related protein Rab-10 OS=Homo sapiens OX=9606 GN=RAB10 PE=1 SV=1
677	983	P05198|IF2A_HUMAN	79.46	6	6	70000000	2	2	3	N	36112	Eukaryotic translation initiation factor 2 subunit 1 OS=Homo sapiens OX=9606 GN=EIF2S1 PE=1 SV=3
582	723	O75122|CLAP2_HUMAN	79.41	2	2	13200000	3	2	3	N	141063	CLIP-associating protein 2 OS=Homo sapiens OX=9606 GN=CLASP2 PE=1 SV=3
788	899	P62873|GBB1_HUMAN	79.23	7	7	17900000	2	2	2	Y	37377	Guanine nucleotide-binding protein G(I)/G(S)/G(T) subunit beta-1 OS=Homo sapiens OX=9606 GN=GNB1 PE=1 SV=3
740	881	P15170|ERF3A_HUMAN	79.21	7	7	24400000	2	2	2	Y	55756	Eukaryotic peptide chain release factor GTP-binding subunit ERF3A OS=Homo sapiens OX=9606 GN=GSPT1 PE=1 SV=1
742	902	O00214|LEG8_HUMAN	79.15	7	7	45000000	2	2	2	Y	35808	Galectin-8 OS=Homo sapiens OX=9606 GN=LGALS8 PE=1 SV=4
787	894	Q6WKZ4|RFIP1_HUMAN	79.02	2	2	10600000	2	2	2	N	137167	Rab11 family-interacting protein 1 OS=Homo sapiens OX=9606 GN=RAB11FIP1 PE=1 SV=3
685	994	Q8IWZ3|ANKH1_HUMAN	78.91	1	1	1270000	2	2	2	Y	269455	Ankyrin repeat and KH domain-containing protein 1 OS=Homo sapiens OX=9606 GN=ANKHD1 PE=1 SV=1
502	801	P16885|PLCG2_HUMAN	78.52	2	2	43700000	2	2	3	N	147870	1-phosphatidylinositol 4,5-bisphosphate phosphodiesterase gamma-2 OS=Homo sapiens OX=9606 GN=PLCG2 PE=1 SV=4
827	979	P62195|PRS8_HUMAN	78.48	8	8	13600000	2	2	2	Y	45626	26S proteasome regulatory subunit 8 OS=Homo sapiens OX=9606 GN=PSMC5 PE=1 SV=1
783	889	Q9UBT2|SAE2_HUMAN	78.16	7	7	6900000	2	2	2	Y	71224	SUMO-activating enzyme subunit 2 OS=Homo sapiens OX=9606 GN=UBA2 PE=1 SV=2
815	953	O14617|AP3D1_HUMAN	78.07	3	3	4390000	2	2	2	Y	130158	AP-3 complex subunit delta-1 OS=Homo sapiens OX=9606 GN=AP3D1 PE=1 SV=1
795	911	Q9Y4P3|TBL2_HUMAN	77.57	5	5	10800000	2	2	2	Y	49798	Transducin beta-like protein 2 OS=Homo sapiens OX=9606 GN=TBL2 PE=1 SV=1
583	731	Q12979|ABR_HUMAN	77.31	3	3	21600000	3	2	3	N	97598	Active breakpoint cluster region-related protein OS=Homo sapiens OX=9606 GN=ABR PE=2 SV=2
859	1031	Q96P70|IPO9_HUMAN	77.2	3	3	0	1	1	1	N	115963	Importin-9 OS=Homo sapiens OX=9606 GN=IPO9 PE=1 SV=3
813	951	P60228|EIF3E_HUMAN	77.17	7	7	7900000	2	2	2	Y	52221	Eukaryotic translation initiation factor 3 subunit E OS=Homo sapiens OX=9606 GN=EIF3E PE=1 SV=1
724	822	Q96II8|LRCH3_HUMAN	76.98	3	3	11100000	2	2	2	N	86083	Leucine-rich repeat and calponin homology domain-containing protein 3 OS=Homo sapiens OX=9606 GN=LRCH3 PE=1 SV=2
609	761	Q93008|USP9X_HUMAN	76.87	1	1	14100000	2	2	2	N	292278	Probable ubiquitin carboxyl-terminal hydrolase FAF-X OS=Homo sapiens OX=9606 GN=USP9X PE=1 SV=3
1009	1204	O43156|TTI1_HUMAN	76.82	2	2	4630000	1	1	1	N	122069	TELO2-interacting protein 1 homolog OS=Homo sapiens OX=9606 GN=TTI1 PE=1 SV=3
791	906	Q9UIV1|CNOT7_HUMAN	76.73	7	7	19400000	2	2	2	N	32745	CCR4-NOT transcription complex subunit 7 OS=Homo sapiens OX=9606 GN=CNOT7 PE=1 SV=3
661	771	Q9UNH7|SNX6_HUMAN	75.98	6	6	12300000	2	2	2	Y	46649	Sorting nexin-6 OS=Homo sapiens OX=9606 GN=SNX6 PE=1 SV=1
1000	1180	Q92609|TBCD5_HUMAN	75.91	2	2	2390000	1	1	1	N	89004	TBC1 domain family member 5 OS=Homo sapiens OX=9606 GN=TBC1D5 PE=1 SV=1
786	893	Q2M2I8|AAK1_HUMAN	75.77	3	3	8150000	2	2	2	N	103885	AP2-associated protein kinase 1 OS=Homo sapiens OX=9606 GN=AAK1 PE=1 SV=3
868	1054	P63241|IF5A1_HUMAN	75.75	8	8	16600000	1	1	1	N	16832	Eukaryotic translation initiation factor 5A-1 OS=Homo sapiens OX=9606 GN=EIF5A PE=1 SV=2
605	750	Q3YEC7|RABL6_HUMAN	75.57	5	5	22700000	3	3	3	N	79549	Rab-like protein 6 OS=Homo sapiens OX=9606 GN=RABL6 PE=1 SV=2
675	925	P62318|SMD3_HUMAN	75.52	15	15	88900000	2	2	3	Y	13916	Small nuclear ribonucleoprotein Sm D3 OS=Homo sapiens OX=9606 GN=SNRPD3 PE=1 SV=1
597	683	O75400|PR40A_HUMAN	75.43	3	3	12000000	3	3	3	N	108805	Pre-mRNA-processing factor 40 homolog A OS=Homo sapiens OX=9606 GN=PRPF40A PE=1 SV=2
451	596	Q04917|1433F_HUMAN	75.27	12	12	18700000	3	1	4	N	28219	14-3-3 protein eta OS=Homo sapiens OX=9606 GN=YWHAH PE=1 SV=4
790	901	P35232|PHB_HUMAN	75.27	8	8	30100000	2	2	2	N	29804	Prohibitin OS=Homo sapiens OX=9606 GN=PHB PE=1 SV=1
919	1080	Q7Z6P3|RAB44_HUMAN	75.25	2	2	15400000	1	1	1	N	110850	Ras-related protein Rab-44 OS=Homo sapiens OX=9606 GN=RAB44 PE=1 SV=4
1081	1234	P55008|AIF1_HUMAN	75.25	14	14	8890000	1	1	1	N	16703	Allograft inflammatory factor 1 OS=Homo sapiens OX=9606 GN=AIF1 PE=1 SV=1
719	808	P17612|KAPCA_HUMAN	75.22	6	6	12400000	2	2	2	N	40590	cAMP-dependent protein kinase catalytic subunit alpha OS=Homo sapiens OX=9606 GN=PRKACA PE=1 SV=2
521	694	Q14444|CAPR1_HUMAN	74.83	6	6	25700000	3	3	3	Y	78366	Caprin-1 OS=Homo sapiens OX=9606 GN=CAPRIN1 PE=1 SV=2
601	719	P17480|UBF1_HUMAN	74.73	4	4	29000000	3	3	3	N	89406	Nucleolar transcription factor 1 OS=Homo sapiens OX=9606 GN=UBTF PE=1 SV=1
697	811	Q15054|DPOD3_HUMAN	74.72	6	6	17000000	2	2	2	N	51400	DNA polymerase delta subunit 3 OS=Homo sapiens OX=9606 GN=POLD3 PE=1 SV=2
721	815	P49721|PSB2_HUMAN	74.45	19	19	19500000	2	2	2	N	22836	Proteasome subunit beta type-2 OS=Homo sapiens OX=9606 GN=PSMB2 PE=1 SV=1
707	855	Q14160|SCRIB_HUMAN	74.31	2	2	12700000	2	2	2	N	174884	Protein scribble homolog OS=Homo sapiens OX=9606 GN=SCRIB PE=1 SV=4
812	950	Q9H269|VPS16_HUMAN	74.2	3	3	27900000	2	2	2	N	94694	Vacuolar protein sorting-associated protein 16 homolog OS=Homo sapiens OX=9606 GN=VPS16 PE=1 SV=2
639	698	Q16851|UGPA_HUMAN	73.91	7	7	15200000	3	3	3	N	56940	UTP--glucose-1-phosphate uridylyltransferase OS=Homo sapiens OX=9606 GN=UGP2 PE=1 SV=5
566	927	P62273|RS29_HUMAN	73.87	34	34	104000000	2	2	4	N	6677	40S ribosomal protein S29 OS=Homo sapiens OX=9606 GN=RPS29 PE=1 SV=2
838	996	Q16698|DECR_HUMAN	73.66	9	9	5850000	2	2	2	Y	36068	2,4-dienoyl-CoA reductase, mitochondrial OS=Homo sapiens OX=9606 GN=DECR1 PE=1 SV=1
1083	1238	P08567|PLEK_HUMAN	73.36	4	4	10800000	1	1	1	Y	40125	Pleckstrin OS=Homo sapiens OX=9606 GN=PLEK PE=1 SV=3
1082	1237	Q8NEB9|PK3C3_HUMAN	73.35	2	2	4020000	1	1	1	N	101549	Phosphatidylinositol 3-kinase catalytic subunit type 3 OS=Homo sapiens OX=9606 GN=PIK3C3 PE=1 SV=1
614	825	Q9H0D6|XRN2_HUMAN	73.27	3	3	27900000	3	3	3	N	108583	5'-3' exoribonuclease 2 OS=Homo sapiens OX=9606 GN=XRN2 PE=1 SV=1
615	847	O43432|IF4G3_HUMAN	73.18	1	1	11100000	2	1	3	N	176651	Eukaryotic translation initiation factor 4 gamma 3 OS=Homo sapiens OX=9606 GN=EIF4G3 PE=1 SV=2
837	993	P83436|COG7_HUMAN	73.11	5	5	18700000	2	2	2	N	86344	Conserved oligomeric Golgi complex subunit 7 OS=Homo sapiens OX=9606 GN=COG7 PE=1 SV=1
717	803	P49915|GUAA_HUMAN	72.35	4	4	15200000	2	2	2	Y	76716	GMP synthase [glutamine-hydrolyzing] OS=Homo sapiens OX=9606 GN=GMPS PE=1 SV=1
809	946	Q9UPN9|TRI33_HUMAN	72.28	2	2	22500000	2	2	2	Y	122533	E3 ubiquitin-protein ligase TRIM33 OS=Homo sapiens OX=9606 GN=TRIM33 PE=1 SV=3
854	1023	P23526|SAHH_HUMAN	72.22	3	3	33900000	1	1	1	N	47716	Adenosylhomocysteinase OS=Homo sapiens OX=9606 GN=AHCY PE=1 SV=4
1084	1241	Q7L2H7|EIF3M_HUMAN	72.09	5	5	7040000	1	1	1	N	42503	Eukaryotic translation initiation factor 3 subunit M OS=Homo sapiens OX=9606 GN=EIF3M PE=1 SV=1
1008	1202	P19784|CSK22_HUMAN	71.82	5	5	2740000	1	1	1	N	41213	Casein kinase II subunit alpha' OS=Homo sapiens OX=9606 GN=CSNK2A2 PE=1 SV=1
798	917	P42766|RL35_HUMAN	71.75	20	20	47300000	2	2	2	N	14551	60S ribosomal protein L35 OS=Homo sapiens OX=9606 GN=RPL35 PE=1 SV=2
1086	1244	Q9UHX1|PUF60_HUMAN	71.62	3	3	0	1	1	1	N	59876	Poly(U)-binding-splicing factor PUF60 OS=Homo sapiens OX=9606 GN=PUF60 PE=1 SV=1
713	1101	Q6R327|RICTR_HUMAN	71.53	1	1	8850000	2	2	2	N	192216	Rapamycin-insensitive companion of mTOR OS=Homo sapiens OX=9606 GN=RICTOR PE=1 SV=1
874	1247	P31040|SDHA_HUMAN	71.5	2	2	10500000	1	1	2	N	72692	Succinate dehydrogenase [ubiquinone] flavoprotein subunit, mitochondrial OS=Homo sapiens OX=9606 GN=SDHA PE=1 SV=2
1085	1243	P36543|VATE1_HUMAN	71.4	9	9	1100000	1	1	1	N	26145	V-type proton ATPase subunit E 1 OS=Homo sapiens OX=9606 GN=ATP6V1E1 PE=1 SV=1
763	1242	P05204|HMGN2_HUMAN	71.37	17	17	61900000	1	1	2	N	9393	Non-histone chromosomal protein HMG-17 OS=Homo sapiens OX=9606 GN=HMGN2 PE=1 SV=3
606	754	O76094|SRP72_HUMAN	71.28	5	5	44900000	3	3	3	N	74606	Signal recognition particle subunit SRP72 OS=Homo sapiens OX=9606 GN=SRP72 PE=1 SV=3
983	1150	Q9NTK5|OLA1_HUMAN	71.27	4	4	7880000	1	1	1	N	44744	Obg-like ATPase 1 OS=Homo sapiens OX=9606 GN=OLA1 PE=1 SV=2
728	828	O15371|EIF3D_HUMAN	70.85	5	5	32900000	2	2	2	N	63973	Eukaryotic translation initiation factor 3 subunit D OS=Homo sapiens OX=9606 GN=EIF3D PE=1 SV=1
738	856	P20592|MX2_HUMAN	70.8	3	3	33800000	2	2	2	N	82089	Interferon-induced GTP-binding protein Mx2 OS=Homo sapiens OX=9606 GN=MX2 PE=1 SV=1
739	857	Q96R06|SPAG5_HUMAN	70.62	3	3	11500000	2	2	2	Y	134422	Sperm-associated antigen 5 OS=Homo sapiens OX=9606 GN=SPAG5 PE=1 SV=2
702	787	Q09161|NCBP1_HUMAN	70.61	3	3	15400000	2	2	2	N	91839	Nuclear cap-binding protein subunit 1 OS=Homo sapiens OX=9606 GN=NCBP1 PE=1 SV=1
1087	1245	P22061|PIMT_HUMAN	70.37	7	7	16700000	1	1	1	Y	24636	Protein-L-isoaspartate(D-aspartate) O-methyltransferase OS=Homo sapiens OX=9606 GN=PCMT1 PE=1 SV=4
736	852	A4D1P6|WDR91_HUMAN	70.23	3	3	41100000	2	2	2	N	83344	WD repeat-containing protein 91 OS=Homo sapiens OX=9606 GN=WDR91 PE=1 SV=2
1088	1246	Q99700|ATX2_HUMAN	70.19	1	1	5650000	1	1	1	N	140283	Ataxin-2 OS=Homo sapiens OX=9606 GN=ATXN2 PE=1 SV=2
1003	1187	Q9BW19|KIFC1_HUMAN	70.18	2	2	18800000	1	1	1	N	73748	Kinesin-like protein KIFC1 OS=Homo sapiens OX=9606 GN=KIFC1 PE=1 SV=2
584	741	Q8N1F7|NUP93_HUMAN	70.11	5	5	34000000	3	3	3	N	93488	Nuclear pore complex protein Nup93 OS=Homo sapiens OX=9606 GN=NUP93 PE=1 SV=2
729	831	Q9H3U1|UN45A_HUMAN	69.96	3	3	16100000	2	2	2	Y	103077	Protein unc-45 homolog A OS=Homo sapiens OX=9606 GN=UNC45A PE=1 SV=1
567	954	P84098|RL19_HUMAN	69.95	9	9	49000000	3	3	4	Y	23466	60S ribosomal protein L19 OS=Homo sapiens OX=9606 GN=RPL19 PE=1 SV=1
706	850	Q9Y520|PRC2C_HUMAN	69.91	1	1	8040000	2	2	2	N	316911	Protein PRRC2C OS=Homo sapiens OX=9606 GN=PRRC2C PE=1 SV=4
934	1095	O00429|DNM1L_HUMAN	69.64	3	3	2980000	1	1	1	N	81877	Dynamin-1-like protein OS=Homo sapiens OX=9606 GN=DNM1L PE=1 SV=2
733	842	Q969Z0|FAKD4_HUMAN	69.38	5	5	9640000	2	2	2	Y	70738	FAST kinase domain-containing protein 4 OS=Homo sapiens OX=9606 GN=TBRG4 PE=1 SV=1
659	768	Q99816|TS101_HUMAN	69.04	6	6	29300000	2	2	2	N	43944	Tumor susceptibility gene 101 protein OS=Homo sapiens OX=9606 GN=TSG101 PE=1 SV=2
650	722	Q15459|SF3A1_HUMAN	68.88	4	4	38400000	3	3	3	N	88886	Splicing factor 3A subunit 1 OS=Homo sapiens OX=9606 GN=SF3A1 PE=1 SV=1
503	829	Q3SY84|K2C71_HUMAN	68.81	9	9	0	2	1	4	Y	57292	Keratin, type II cytoskeletal 71 OS=Homo sapiens OX=9606 GN=KRT71 PE=1 SV=3
503	830	#CONTAM#Q3SY84	68.81	9	9	0	2	1	4	Y	57250	SWISS-PROT:#CONTAM#Q3SY84 Tax_Id=9606 Gene_Symbol=KRT71 Keratin, type II cytoskeletal 71
857	1028	B2RPK0|HGB1A_HUMAN	68.67	7	7	33300000	1	1	1	N	24238	Putative high mobility group protein B1-like 1 OS=Homo sapiens OX=9606 GN=HMGB1P1 PE=5 SV=1
857	1029	P09429|HMGB1_HUMAN	68.67	7	7	33300000	1	1	1	N	24894	High mobility group protein B1 OS=Homo sapiens OX=9606 GN=HMGB1 PE=1 SV=3
800	926	O00170|AIP_HUMAN	68.66	8	8	21300000	2	2	2	N	37636	AH receptor-interacting protein OS=Homo sapiens OX=9606 GN=AIP PE=1 SV=2
1023	1248	Q15651|HMGN3_HUMAN	68.52	15	15	10100000	1	1	1	N	10666	High mobility group nucleosome-binding domain-containing protein 3 OS=Homo sapiens OX=9606 GN=HMGN3 PE=1 SV=2
805	934	P51570|GALK1_HUMAN	68.44	5	5	34600000	2	2	2	N	42272	Galactokinase OS=Homo sapiens OX=9606 GN=GALK1 PE=1 SV=1
994	1166	Q9P2R3|ANFY1_HUMAN	68.22	2	2	20500000	1	1	1	Y	128399	Rabankyrin-5 OS=Homo sapiens OX=9606 GN=ANKFY1 PE=1 SV=2
918	1073	P16190|1A33_HUMAN	68.19	4	4	6070000	1	1	1	Y	40892	HLA class I histocompatibility antigen, A-33 alpha chain OS=Homo sapiens OX=9606 GN=HLA-A PE=1 SV=3
918	1074	P30459|1A74_HUMAN	68.19	4	4	6070000	1	1	1	Y	40891	HLA class I histocompatibility antigen, A-74 alpha chain OS=Homo sapiens OX=9606 GN=HLA-A PE=1 SV=1
918	1075	P10314|1A32_HUMAN	68.19	4	4	6070000	1	1	1	Y	41048	HLA class I histocompatibility antigen, A-32 alpha chain OS=Homo sapiens OX=9606 GN=HLA-A PE=1 SV=2
918	1076	P30512|1A29_HUMAN	68.19	4	4	6070000	1	1	1	Y	40863	HLA class I histocompatibility antigen, A-29 alpha chain OS=Homo sapiens OX=9606 GN=HLA-A PE=1 SV=2
918	1103	P01891|1A68_HUMAN	68.19	4	4	6070000	1	1	1	Y	40909	HLA class I histocompatibility antigen, A-68 alpha chain OS=Homo sapiens OX=9606 GN=HLA-A PE=1 SV=4
918	1106	P30457|1A66_HUMAN	68.19	4	4	6070000	1	1	1	Y	41082	HLA class I histocompatibility antigen, A-66 alpha chain OS=Homo sapiens OX=9606 GN=HLA-A PE=1 SV=1
918	1107	P30456|1A43_HUMAN	68.19	4	4	6070000	1	1	1	Y	41033	HLA class I histocompatibility antigen, A-43 alpha chain OS=Homo sapiens OX=9606 GN=HLA-A PE=1 SV=1
918	1108	P18462|1A25_HUMAN	68.19	4	4	6070000	1	1	1	Y	41218	HLA class I histocompatibility antigen, A-25 alpha chain OS=Homo sapiens OX=9606 GN=HLA-A PE=1 SV=1
918	1109	P30450|1A26_HUMAN	68.19	4	4	6070000	1	1	1	Y	41062	HLA class I histocompatibility antigen, A-26 alpha chain OS=Homo sapiens OX=9606 GN=HLA-A PE=1 SV=2
918	1110	P30453|1A34_HUMAN	68.19	4	4	6070000	1	1	1	Y	41055	HLA class I histocompatibility antigen, A-34 alpha chain OS=Homo sapiens OX=9606 GN=HLA-A PE=1 SV=1
918	1194	P10316|1A69_HUMAN	68.19	4	4	6070000	1	1	1	Y	40977	HLA class I histocompatibility antigen, A-69 alpha chain OS=Homo sapiens OX=9606 GN=HLA-A PE=1 SV=2
918	1195	P01892|1A02_HUMAN	68.19	4	4	6070000	1	1	1	Y	40922	HLA class I histocompatibility antigen, A-2 alpha chain OS=Homo sapiens OX=9606 GN=HLA-A PE=1 SV=1
1089	1249	P49023|PAXI_HUMAN	68.17	3	3	17900000	1	1	1	N	64505	Paxillin OS=Homo sapiens OX=9606 GN=PXN PE=1 SV=3
758	1072	Q99460|PSMD1_HUMAN	68.07	1	1	6640000	1	1	1	N	105836	26S proteasome non-ATPase regulatory subunit 1 OS=Homo sapiens OX=9606 GN=PSMD1 PE=1 SV=2
1090	1250	P00387|NB5R3_HUMAN	68.03	6	6	17400000	1	1	1	N	34235	NADH-cytochrome b5 reductase 3 OS=Homo sapiens OX=9606 GN=CYB5R3 PE=1 SV=3
811	949	O43237|DC1L2_HUMAN	68	7	7	13100000	2	2	2	N	54099	Cytoplasmic dynein 1 light intermediate chain 2 OS=Homo sapiens OX=9606 GN=DYNC1LI2 PE=1 SV=1
824	976	P62316|SMD2_HUMAN	67.83	19	19	35400000	2	2	2	Y	13527	Small nuclear ribonucleoprotein Sm D2 OS=Homo sapiens OX=9606 GN=SNRPD2 PE=1 SV=1
1091	1251	Q8N684|CPSF7_HUMAN	67.74	5	5	1960000	1	1	1	N	52050	Cleavage and polyadenylation specificity factor subunit 7 OS=Homo sapiens OX=9606 GN=CPSF7 PE=1 SV=1
1092	1252	P27448|MARK3_HUMAN	67.66	2	2	1400000	1	1	1	N	84428	MAP/microtubule affinity-regulating kinase 3 OS=Homo sapiens OX=9606 GN=MARK3 PE=1 SV=5
1094	1255	Q9UM00|TMCO1_HUMAN	67.54	8	8	13600000	1	1	1	N	21175	Calcium load-activated calcium channel OS=Homo sapiens OX=9606 GN=TMCO1 PE=1 SV=1
1093	1253	P50395|GDIB_HUMAN	67.54	4	4	4780000	1	1	1	N	50663	Rab GDP dissociation inhibitor beta OS=Homo sapiens OX=9606 GN=GDI2 PE=1 SV=2
1093	1254	P31150|GDIA_HUMAN	67.54	4	4	4780000	1	1	1	N	50583	Rab GDP dissociation inhibitor alpha OS=Homo sapiens OX=9606 GN=GDI1 PE=1 SV=2
818	957	P34932|HSP74_HUMAN	67.53	3	3	13800000	2	2	2	N	94331	Heat shock 70 kDa protein 4 OS=Homo sapiens OX=9606 GN=HSPA4 PE=1 SV=4
848	1015	O15427|MOT4_HUMAN	67.51	4	4	22800000	2	2	2	N	49469	Monocarboxylate transporter 4 OS=Homo sapiens OX=9606 GN=SLC16A3 PE=1 SV=1
856	1027	P62333|PRS10_HUMAN	67.4	4	4	23100000	1	1	1	N	44173	26S proteasome regulatory subunit 10B OS=Homo sapiens OX=9606 GN=PSMC6 PE=1 SV=1
1095	1256	P49756|RBM25_HUMAN	67.4	2	2	9700000	1	1	1	N	100186	RNA-binding protein 25 OS=Homo sapiens OX=9606 GN=RBM25 PE=1 SV=3
735	851	Q92556|ELMO1_HUMAN	67.23	3	3	19700000	2	2	2	N	83829	Engulfment and cell motility protein 1 OS=Homo sapiens OX=9606 GN=ELMO1 PE=1 SV=2
1096	1257	Q8IUF1|CBWD2_HUMAN	67.03	4	4	8550000	1	1	1	N	44034	COBW domain-containing protein 2 OS=Homo sapiens OX=9606 GN=CBWD2 PE=2 SV=1
1096	1258	Q9BRT8|CBWD1_HUMAN	67.03	4	4	8550000	1	1	1	N	44068	COBW domain-containing protein 1 OS=Homo sapiens OX=9606 GN=CBWD1 PE=2 SV=1
841	999	Q99456|K1C12_HUMAN	67.02	4	4	0	2	1	2	N	53511	Keratin, type I cytoskeletal 12 OS=Homo sapiens OX=9606 GN=KRT12 PE=1 SV=1
841	1000	#CONTAM#Q99456	67.02	4	4	0	2	1	2	N	53511	SWISS-PROT:#CONTAM#Q99456 Tax_Id=9606 Gene_Symbol=KRT12 Keratin, type I cytoskeletal 12
748	974	Q9NR12|PDLI7_HUMAN	66.86	7	7	33800000	2	2	2	N	49845	PDZ and LIM domain protein 7 OS=Homo sapiens OX=9606 GN=PDLIM7 PE=1 SV=1
649	721	P62899|RL31_HUMAN	66.75	22	22	116000000	3	3	3	N	14463	60S ribosomal protein L31 OS=Homo sapiens OX=9606 GN=RPL31 PE=1 SV=1
801	928	P61221|ABCE1_HUMAN	66.64	5	5	15300000	2	2	2	N	67314	ATP-binding cassette sub-family E member 1 OS=Homo sapiens OX=9606 GN=ABCE1 PE=1 SV=1
849	1016	Q9UHY1|NRBP_HUMAN	66.24	6	6	10800000	2	2	2	N	59845	Nuclear receptor-binding protein OS=Homo sapiens OX=9606 GN=NRBP1 PE=1 SV=1
688	788	Q12874|SF3A3_HUMAN	66.15	6	6	10400000	2	2	2	N	58849	Splicing factor 3A subunit 3 OS=Homo sapiens OX=9606 GN=SF3A3 PE=1 SV=1
803	930	P61006|RAB8A_HUMAN	65.85	13	13	1720000	2	1	2	N	23668	Ras-related protein Rab-8A OS=Homo sapiens OX=9606 GN=RAB8A PE=1 SV=1
705	849	P41240|CSK_HUMAN	65.51	4	4	27200000	2	2	2	N	50704	Tyrosine-protein kinase CSK OS=Homo sapiens OX=9606 GN=CSK PE=1 SV=1
665	780	Q14152|EIF3A_HUMAN	65.39	1	1	12700000	2	2	2	N	166569	Eukaryotic translation initiation factor 3 subunit A OS=Homo sapiens OX=9606 GN=EIF3A PE=1 SV=1
1103	1282	Q69YN4|VIR_HUMAN	65.13	1	1	1060000	1	1	1	N	202023	Protein virilizer homolog OS=Homo sapiens OX=9606 GN=VIRMA PE=1 SV=2
764	1272	Q16630|CPSF6_HUMAN	64.96	5	5	1750000	1	1	2	N	59210	Cleavage and polyadenylation specificity factor subunit 6 OS=Homo sapiens OX=9606 GN=CPSF6 PE=1 SV=2
753	1035	Q15424|SAFB1_HUMAN	64.87	1	1	2420000	1	1	1	N	102642	Scaffold attachment factor B1 OS=Homo sapiens OX=9606 GN=SAFB PE=1 SV=4
1098	1276	Q6VN20|RBP10_HUMAN	64.86	2	2	11400000	1	1	1	N	67257	Ran-binding protein 10 OS=Homo sapiens OX=9606 GN=RANBP10 PE=1 SV=1
831	986	Q9UPN4|CP131_HUMAN	64.7	2	2	17800000	2	2	2	N	122149	Centrosomal protein of 131 kDa OS=Homo sapiens OX=9606 GN=CEP131 PE=1 SV=3
1097	1275	Q10713|MPPA_HUMAN	64.63	3	3	1550000	1	1	1	N	58253	Mitochondrial-processing peptidase subunit alpha OS=Homo sapiens OX=9606 GN=PMPCA PE=1 SV=2
686	789	O43264|ZW10_HUMAN	64.62	2	2	10800000	2	2	2	N	88830	Centromere/kinetochore protein zw10 homolog OS=Homo sapiens OX=9606 GN=ZW10 PE=1 SV=3
757	1047	P50452|SPB8_HUMAN	64.62	3	3	10900000	1	1	1	N	42767	Serpin B8 OS=Homo sapiens OX=9606 GN=SERPINB8 PE=1 SV=2
480	743	P29728|OAS2_HUMAN	64.61	3	3	49300000	3	3	5	Y	82431	2'-5'-oligoadenylate synthase 2 OS=Homo sapiens OX=9606 GN=OAS2 PE=1 SV=3
821	969	Q3MHD2|LSM12_HUMAN	64.53	10	10	10700000	2	2	2	N	21701	Protein LSM12 homolog OS=Homo sapiens OX=9606 GN=LSM12 PE=1 SV=2
557	733	P61619|S61A1_HUMAN	64.46	11	11	15900000	3	3	3	Y	52265	Protein transport protein Sec61 subunit alpha isoform 1 OS=Homo sapiens OX=9606 GN=SEC61A1 PE=1 SV=2
1099	1277	O75396|SC22B_HUMAN	64.32	7	7	28000000	1	1	1	N	24593	Vesicle-trafficking protein SEC22b OS=Homo sapiens OX=9606 GN=SEC22B PE=1 SV=4
920	1084	Q86UP2|KTN1_HUMAN	64.25	1	1	3510000	1	1	1	N	156275	Kinectin OS=Homo sapiens OX=9606 GN=KTN1 PE=1 SV=1
1004	1188	Q9BS26|ERP44_HUMAN	64.13	3	3	18000000	1	1	1	Y	46971	Endoplasmic reticulum resident protein 44 OS=Homo sapiens OX=9606 GN=ERP44 PE=1 SV=1
814	952	O60341|KDM1A_HUMAN	64.1	3	3	34100000	2	2	2	N	92903	Lysine-specific histone demethylase 1A OS=Homo sapiens OX=9606 GN=KDM1A PE=1 SV=2
823	973	Q9BRZ2|TRI56_HUMAN	64.02	4	4	22900000	2	2	2	N	81488	E3 ubiquitin-protein ligase TRIM56 OS=Homo sapiens OX=9606 GN=TRIM56 PE=1 SV=3
1100	1278	Q9H871|RMD5A_HUMAN	63.94	4	4	7610000	1	1	1	N	43993	E3 ubiquitin-protein transferase RMND5A OS=Homo sapiens OX=9606 GN=RMND5A PE=1 SV=1
1100	1279	Q96G75|RMD5B_HUMAN	63.94	4	4	7610000	1	1	1	N	44414	E3 ubiquitin-protein transferase RMND5B OS=Homo sapiens OX=9606 GN=RMND5B PE=1 SV=1
1101	1280	P62306|RUXF_HUMAN	63.82	15	15	11000000	1	1	1	Y	9725	Small nuclear ribonucleoprotein F OS=Homo sapiens OX=9606 GN=SNRPF PE=1 SV=1
839	997	Q96JH7|VCIP1_HUMAN	63.81	2	2	16000000	2	2	2	N	134320	Deubiquitinating protein VCIP135 OS=Homo sapiens OX=9606 GN=VCPIP1 PE=1 SV=2
1102	1281	Q9NSY1|BMP2K_HUMAN	63.7	1	1	9350000	1	1	1	N	129171	BMP-2-inducible protein kinase OS=Homo sapiens OX=9606 GN=BMP2K PE=1 SV=2
732	840	Q8IZ69|TRM2A_HUMAN	63.69	3	3	7860000	2	2	2	N	68726	tRNA (uracil-5-)-methyltransferase homolog A OS=Homo sapiens OX=9606 GN=TRMT2A PE=1 SV=2
750	1019	O00232|PSD12_HUMAN	63.63	6	6	66100000	2	2	2	N	52904	26S proteasome non-ATPase regulatory subunit 12 OS=Homo sapiens OX=9606 GN=PSMD12 PE=1 SV=3
828	982	P49321|NASP_HUMAN	63.57	3	3	28000000	2	2	2	N	85238	Nuclear autoantigenic sperm protein OS=Homo sapiens OX=9606 GN=NASP PE=1 SV=2
842	1001	P26373|RL13_HUMAN	62.95	9	9	437000000	2	2	2	N	24261	60S ribosomal protein L13 OS=Homo sapiens OX=9606 GN=RPL13 PE=1 SV=4
850	1017	Q9Y266|NUDC_HUMAN	62.73	8	8	42800000	2	2	2	N	38243	Nuclear migration protein nudC OS=Homo sapiens OX=9606 GN=NUDC PE=1 SV=1
817	956	Q93009|UBP7_HUMAN	62.41	4	4	6320000	2	2	2	Y	128302	Ubiquitin carboxyl-terminal hydrolase 7 OS=Homo sapiens OX=9606 GN=USP7 PE=1 SV=2
819	960	P49588|SYAC_HUMAN	62.38	3	3	26200000	2	2	2	N	106810	Alanine--tRNA ligase, cytoplasmic OS=Homo sapiens OX=9606 GN=AARS PE=1 SV=2
1104	1284	Q01844|EWS_HUMAN	62.3	2	2	35000000	1	1	1	N	68478	RNA-binding protein EWS OS=Homo sapiens OX=9606 GN=EWSR1 PE=1 SV=1
1141	1348	A7E2V4|ZSWM8_HUMAN	62.17	1	1	712000	1	1	1	N	197296	Zinc finger SWIM domain-containing protein 8 OS=Homo sapiens OX=9606 GN=ZSWIM8 PE=1 SV=1
746	941	Q13107|UBP4_HUMAN	62.13	2	2	13500000	2	2	2	N	108565	Ubiquitin carboxyl-terminal hydrolase 4 OS=Homo sapiens OX=9606 GN=USP4 PE=1 SV=3
816	955	Q96L92|SNX27_HUMAN	62.12	5	5	13000000	2	2	2	N	61265	Sorting nexin-27 OS=Homo sapiens OX=9606 GN=SNX27 PE=1 SV=2
933	1093	P61158|ARP3_HUMAN	61.98	3	3	4430000	1	1	1	N	47371	Actin-related protein 3 OS=Homo sapiens OX=9606 GN=ACTR3 PE=1 SV=3
933	1303	Q9C0K3|ARP3C_HUMAN	61.98	5	5	4430000	1	1	1	N	23712	Actin-related protein 3C OS=Homo sapiens OX=9606 GN=ACTR3C PE=2 SV=1
933	1316	Q9P1U1|ARP3B_HUMAN	61.98	3	3	4430000	1	1	1	N	47608	Actin-related protein 3B OS=Homo sapiens OX=9606 GN=ACTR3B PE=2 SV=1
690	804	P06400|RB_HUMAN	61.97	3	3	26300000	2	2	2	Y	106159	Retinoblastoma-associated protein OS=Homo sapiens OX=9606 GN=RB1 PE=1 SV=2
1105	1285	P16401|H15_HUMAN	61.75	7	7	37500000	1	1	1	N	22580	Histone H1.5 OS=Homo sapiens OX=9606 GN=HIST1H1B PE=1 SV=3
481	770	P09496|CLCA_HUMAN	61.67	7	7	34100000	2	2	2	Y	27077	Clathrin light chain A OS=Homo sapiens OX=9606 GN=CLTA PE=1 SV=1
861	1038	P78344|IF4G2_HUMAN	61.67	1	1	12900000	1	1	1	N	102362	Eukaryotic translation initiation factor 4 gamma 2 OS=Homo sapiens OX=9606 GN=EIF4G2 PE=1 SV=1
756	1044	P29144|TPP2_HUMAN	61.61	1	1	4190000	1	1	1	N	138350	Tripeptidyl-peptidase 2 OS=Homo sapiens OX=9606 GN=TPP2 PE=1 SV=4
759	1127	Q92621|NU205_HUMAN	61.59	1	1	5410000	1	1	2	N	227919	Nuclear pore complex protein Nup205 OS=Homo sapiens OX=9606 GN=NUP205 PE=1 SV=3
1107	1289	Q8IX01|SUGP2_HUMAN	61.34	1	1	4820000	1	1	1	Y	120207	SURP and G-patch domain-containing protein 2 OS=Homo sapiens OX=9606 GN=SUGP2 PE=1 SV=2
1106	1288	A2A288|ZC12D_HUMAN	61.31	3	3	0	1	1	1	N	58078	Probable ribonuclease ZC3H12D OS=Homo sapiens OX=9606 GN=ZC3H12D PE=1 SV=3
619	1040	P55072|TERA_HUMAN	61.27	2	2	2150000	1	1	2	Y	89322	Transitional endoplasmic reticulum ATPase OS=Homo sapiens OX=9606 GN=VCP PE=1 SV=4
1108	1290	Q9NVE7|PANK4_HUMAN	61.25	2	2	9620000	1	1	1	N	85991	Pantothenate kinase 4 OS=Homo sapiens OX=9606 GN=PANK4 PE=1 SV=1
883	1467	P61626|LYSC_HUMAN	60.91	7	7	6860000	2	2	2	N	16537	Lysozyme C OS=Homo sapiens OX=9606 GN=LYZ PE=1 SV=1
559	742	P62910|RL32_HUMAN	60.7	19	19	49700000	3	3	4	Y	15860	60S ribosomal protein L32 OS=Homo sapiens OX=9606 GN=RPL32 PE=1 SV=2
932	1083	Q9H6Z4|RANB3_HUMAN	60.41	2	2	20800000	1	1	1	N	60210	Ran-binding protein 3 OS=Homo sapiens OX=9606 GN=RANBP3 PE=1 SV=1
711	1007	Q8NBJ5|GT251_HUMAN	60.21	3	3	28000000	2	2	2	Y	71636	Procollagen galactosyltransferase 1 OS=Homo sapiens OX=9606 GN=COLGALT1 PE=1 SV=1
974	1132	Q9Y2W1|TR150_HUMAN	60.2	2	2	12100000	1	1	1	Y	108666	Thyroid hormone receptor-associated protein 3 OS=Homo sapiens OX=9606 GN=THRAP3 PE=1 SV=2
867	1053	Q9UKZ1|CNO11_HUMAN	60.12	2	2	11500000	1	1	1	N	55215	CCR4-NOT transcription complex subunit 11 OS=Homo sapiens OX=9606 GN=CNOT11 PE=1 SV=1
832	987	Q16637|SMN_HUMAN	59.97	10	10	47600000	2	2	2	Y	31849	Survival motor neuron protein OS=Homo sapiens OX=9606 GN=SMN1 PE=1 SV=1
820	963	Q00534|CDK6_HUMAN	59.66	9	9	5710000	2	1	2	N	36938	Cyclin-dependent kinase 6 OS=Homo sapiens OX=9606 GN=CDK6 PE=1 SV=1
712	1069	Q9Y3R5|DOP2_HUMAN	59.6	1	1	6450000	1	1	2	N	258227	Protein dopey-2 OS=Homo sapiens OX=9606 GN=DOP1B PE=1 SV=5
875	1295	P35613|BASI_HUMAN	59.53	4	4	18900000	1	1	2	N	42200	Basigin OS=Homo sapiens OX=9606 GN=BSG PE=1 SV=2
660	769	P61421|VA0D1_HUMAN	59.35	6	6	22600000	2	2	2	N	40329	V-type proton ATPase subunit d 1 OS=Homo sapiens OX=9606 GN=ATP6V0D1 PE=1 SV=1
1122	1324	P34897|GLYM_HUMAN	59.26	2	2	8000000	1	1	1	N	55993	Serine hydroxymethyltransferase, mitochondrial OS=Homo sapiens OX=9606 GN=SHMT2 PE=1 SV=3
568	966	Q9H4E7|DEFI6_HUMAN	59.21	5	5	13900000	2	2	4	Y	73910	Differentially expressed in FDCP 6 homolog OS=Homo sapiens OX=9606 GN=DEF6 PE=1 SV=1
1109	1302	Q13185|CBX3_HUMAN	59.03	8	8	28200000	1	1	1	N	20811	Chromobox protein homolog 3 OS=Homo sapiens OX=9606 GN=CBX3 PE=1 SV=4
734	843	Q08379|GOGA2_HUMAN	59.02	2	2	14600000	2	2	2	N	113086	Golgin subfamily A member 2 OS=Homo sapiens OX=9606 GN=GOLGA2 PE=1 SV=3
1111	1307	P15927|RFA2_HUMAN	58.98	4	4	6090000	1	1	1	N	29247	Replication protein A 32 kDa subunit OS=Homo sapiens OX=9606 GN=RPA2 PE=1 SV=1
984	1154	Q7Z401|MYCPP_HUMAN	58.77	1	1	7630000	1	1	1	N	209243	C-myc promoter-binding protein OS=Homo sapiens OX=9606 GN=DENND4A PE=1 SV=2
950	1155	A0JNW5|UH1BL_HUMAN	58.77	1	1	0	1	1	1	N	164198	UHRF1-binding protein 1-like OS=Homo sapiens OX=9606 GN=UHRF1BP1L PE=1 SV=2
858	1030	P05387|RLA2_HUMAN	58.66	10	10	20100000	1	1	1	N	11665	60S acidic ribosomal protein P2 OS=Homo sapiens OX=9606 GN=RPLP2 PE=1 SV=1
1110	1306	O60841|IF2P_HUMAN	58.64	1	1	3040000	1	1	1	N	138827	Eukaryotic translation initiation factor 5B OS=Homo sapiens OX=9606 GN=EIF5B PE=1 SV=4
825	977	Q9H2U2|IPYR2_HUMAN	58.41	7	7	15700000	2	2	2	N	37920	Inorganic pyrophosphatase 2, mitochondrial OS=Homo sapiens OX=9606 GN=PPA2 PE=1 SV=2
1113	1309	P57737|CORO7_HUMAN	58.31	1	1	8200000	1	1	1	N	100605	Coronin-7 OS=Homo sapiens OX=9606 GN=CORO7 PE=1 SV=2
714	1104	Q9Y5X1|SNX9_HUMAN	58.15	2	2	7960000	1	1	2	N	66592	Sorting nexin-9 OS=Homo sapiens OX=9606 GN=SNX9 PE=1 SV=1
1112	1308	P31151|S10A7_HUMAN	58.12	20	20	1560000	1	1	1	N	11471	Protein S100-A7 OS=Homo sapiens OX=9606 GN=S100A7 PE=1 SV=4
985	1156	P16615|AT2A2_HUMAN	58.02	1	1	20400000	1	1	1	Y	114757	Sarcoplasmic/endoplasmic reticulum calcium ATPase 2 OS=Homo sapiens OX=9606 GN=ATP2A2 PE=1 SV=1
844	1009	Q96F86|EDC3_HUMAN	57.93	6	6	8790000	2	2	2	N	56078	Enhancer of mRNA-decapping protein 3 OS=Homo sapiens OX=9606 GN=EDC3 PE=1 SV=1
1114	1310	Q9BTW9|TBCD_HUMAN	57.92	2	2	1820000	1	1	1	N	132600	Tubulin-specific chaperone D OS=Homo sapiens OX=9606 GN=TBCD PE=1 SV=2
975	1133	P31152|MK04_HUMAN	57.83	2	2	9240000	1	1	1	N	65922	Mitogen-activated protein kinase 4 OS=Homo sapiens OX=9606 GN=MAPK4 PE=1 SV=2
975	1184	Q16659|MK06_HUMAN	57.83	1	1	9240000	1	1	1	N	82681	Mitogen-activated protein kinase 6 OS=Homo sapiens OX=9606 GN=MAPK6 PE=1 SV=1
975	1350	P28482|MK01_HUMAN	57.83	3	3	9240000	1	1	1	N	41390	Mitogen-activated protein kinase 1 OS=Homo sapiens OX=9606 GN=MAPK1 PE=1 SV=3
975	1352	P27361|MK03_HUMAN	57.83	3	3	9240000	1	1	1	N	43136	Mitogen-activated protein kinase 3 OS=Homo sapiens OX=9606 GN=MAPK3 PE=1 SV=4
1115	1311	Q6EEV6|SUMO4_HUMAN	57.78	13	13	23700000	1	1	1	N	10685	Small ubiquitin-related modifier 4 OS=Homo sapiens OX=9606 GN=SUMO4 PE=1 SV=2
1115	1312	P61956|SUMO2_HUMAN	57.78	13	13	23700000	1	1	1	N	10871	Small ubiquitin-related modifier 2 OS=Homo sapiens OX=9606 GN=SUMO2 PE=1 SV=3
1115	1313	P55854|SUMO3_HUMAN	57.78	12	12	23700000	1	1	1	N	11637	Small ubiquitin-related modifier 3 OS=Homo sapiens OX=9606 GN=SUMO3 PE=1 SV=2
987	1159	Q29RF7|PDS5A_HUMAN	57.54	2	2	584000	1	1	1	Y	150830	Sister chromatid cohesion protein PDS5 homolog A OS=Homo sapiens OX=9606 GN=PDS5A PE=1 SV=1
1116	1315	Q9UBE0|SAE1_HUMAN	57.46	4	4	2930000	1	1	1	N	38450	SUMO-activating enzyme subunit 1 OS=Homo sapiens OX=9606 GN=SAE1 PE=1 SV=1
999	1179	Q96BN8|OTUL_HUMAN	57.23	4	4	3720000	1	1	1	N	40263	Ubiquitin thioesterase otulin OS=Homo sapiens OX=9606 GN=OTULIN PE=1 SV=3
737	854	Q9UBX3|DIC_HUMAN	57.21	11	11	12900000	2	2	2	N	31282	Mitochondrial dicarboxylate carrier OS=Homo sapiens OX=9606 GN=SLC25A10 PE=1 SV=2
1117	1318	Q8N122|RPTOR_HUMAN	57.19	1	1	3060000	1	1	1	N	149037	Regulatory-associated protein of mTOR OS=Homo sapiens OX=9606 GN=RPTOR PE=1 SV=1
851	1018	P22392|NDKB_HUMAN	57.12	12	12	23300000	2	2	2	N	17298	Nucleoside diphosphate kinase B OS=Homo sapiens OX=9606 GN=NME2 PE=1 SV=1
1129	1335	O14545|TRAD1_HUMAN	57.03	2	2	2400000	1	1	1	Y	64841	TRAF-type zinc finger domain-containing protein 1 OS=Homo sapiens OX=9606 GN=TRAFD1 PE=1 SV=1
1005	1189	Q13724|MOGS_HUMAN	56.86	1	1	7770000	1	1	1	N	91918	Mannosyl-oligosaccharide glucosidase OS=Homo sapiens OX=9606 GN=MOGS PE=1 SV=5
852	1021	Q9NXH8|TOR4A_HUMAN	56.84	8	8	21600000	2	2	2	N	46914	Torsin-4A OS=Homo sapiens OX=9606 GN=TOR4A PE=1 SV=2
1118	1319	P05455|LA_HUMAN	56.78	3	3	0	1	1	1	N	46837	Lupus La protein OS=Homo sapiens OX=9606 GN=SSB PE=1 SV=2
1120	1321	P49959|MRE11_HUMAN	56.77	2	2	8810000	1	1	1	N	80593	Double-strand break repair protein MRE11 OS=Homo sapiens OX=9606 GN=MRE11 PE=1 SV=3
990	1162	O75083|WDR1_HUMAN	56.65	2	2	26800000	1	1	1	N	66194	WD repeat-containing protein 1 OS=Homo sapiens OX=9606 GN=WDR1 PE=1 SV=4
835	991	Q9P253|VPS18_HUMAN	56.62	2	2	13600000	2	2	2	N	110186	Vacuolar protein sorting-associated protein 18 homolog OS=Homo sapiens OX=9606 GN=VPS18 PE=1 SV=2
833	988	P05161|ISG15_HUMAN	56.53	11	11	18100000	2	2	2	N	17888	Ubiquitin-like protein ISG15 OS=Homo sapiens OX=9606 GN=ISG15 PE=1 SV=5
1121	1323	Q7Z4W1|DCXR_HUMAN	56.46	5	5	3080000	1	1	1	Y	25913	L-xylulose reductase OS=Homo sapiens OX=9606 GN=DCXR PE=1 SV=2
1119	1320	Q14493|SLBP_HUMAN	56.25	5	5	15600000	1	1	1	N	31286	Histone RNA hairpin-binding protein OS=Homo sapiens OX=9606 GN=SLBP PE=1 SV=1
855	1025	O43776|SYNC_HUMAN	56.11	3	3	34900000	1	1	1	Y	62943	Asparagine--tRNA ligase, cytoplasmic OS=Homo sapiens OX=9606 GN=NARS PE=1 SV=1
1126	1331	Q8NEV1|CSK23_HUMAN	56	3	3	6580000	1	1	1	N	45220	Casein kinase II subunit alpha 3 OS=Homo sapiens OX=9606 GN=CSNK2A3 PE=1 SV=2
1126	1332	P68400|CSK21_HUMAN	56	3	3	6580000	1	1	1	N	45144	Casein kinase II subunit alpha OS=Homo sapiens OX=9606 GN=CSNK2A1 PE=1 SV=1
989	1161	Q8TCG1|CIP2A_HUMAN	55.88	1	1	2860000	1	1	1	N	102185	Protein CIP2A OS=Homo sapiens OX=9606 GN=CIP2A PE=1 SV=2
840	998	P67809|YBOX1_HUMAN	55.82	7	7	13300000	2	2	2	N	35924	Nuclease-sensitive element-binding protein 1 OS=Homo sapiens OX=9606 GN=YBX1 PE=1 SV=3
1123	1326	Q6NZY4|ZCHC8_HUMAN	55.53	2	2	5240000	1	1	1	N	78577	Zinc finger CCHC domain-containing protein 8 OS=Homo sapiens OX=9606 GN=ZCCHC8 PE=1 SV=2
973	1131	P23921|RIR1_HUMAN	55.52	2	2	17200000	1	1	1	N	90070	Ribonucleoside-diphosphate reductase large subunit OS=Homo sapiens OX=9606 GN=RRM1 PE=1 SV=1
826	978	Q9HD26|GOPC_HUMAN	55.48	5	5	5090000	2	2	2	Y	50520	Golgi-associated PDZ and coiled-coil motif-containing protein OS=Homo sapiens OX=9606 GN=GOPC PE=1 SV=1
930	1079	Q13217|DNJC3_HUMAN	55.44	3	3	14300000	1	1	1	N	57580	DnaJ homolog subfamily C member 3 OS=Homo sapiens OX=9606 GN=DNAJC3 PE=1 SV=1
916	1067	P22102|PUR2_HUMAN	55.38	1	1	8630000	1	1	1	N	107767	Trifunctional purine biosynthetic protein adenosine-3 OS=Homo sapiens OX=9606 GN=GART PE=1 SV=1
676	981	Q13242|SRSF9_HUMAN	55.34	7	7	2670000	2	1	3	N	25542	Serine/arginine-rich splicing factor 9 OS=Homo sapiens OX=9606 GN=SRSF9 PE=1 SV=1
949	1152	P42566|EPS15_HUMAN	55.08	1	1	16000000	1	1	1	N	98656	Epidermal growth factor receptor substrate 15 OS=Homo sapiens OX=9606 GN=EPS15 PE=1 SV=2
864	1049	P31350|RIR2_HUMAN	55.06	3	3	1340000	1	1	1	N	44878	Ribonucleoside-diphosphate reductase subunit M2 OS=Homo sapiens OX=9606 GN=RRM2 PE=1 SV=1
1133	1340	Q8NDA8|MROH1_HUMAN	55.05	1	1	3500000	1	1	1	N	181248	Maestro heat-like repeat-containing protein family member 1 OS=Homo sapiens OX=9606 GN=MROH1 PE=2 SV=3
947	1142	O00221|IKBE_HUMAN	54.95	2	2	3790000	1	1	1	Y	52864	NF-kappa-B inhibitor epsilon OS=Homo sapiens OX=9606 GN=NFKBIE PE=1 SV=3
1124	1328	P55036|PSMD4_HUMAN	54.93	5	5	27100000	1	1	1	N	40737	26S proteasome non-ATPase regulatory subunit 4 OS=Homo sapiens OX=9606 GN=PSMD4 PE=1 SV=1
876	1336	Q9UGP4|LIMD1_HUMAN	54.91	2	2	6600000	1	1	2	N	72190	LIM domain-containing protein 1 OS=Homo sapiens OX=9606 GN=LIMD1 PE=1 SV=1
1125	1329	Q9H9E3|COG4_HUMAN	54.83	3	3	0	1	1	1	N	89083	Conserved oligomeric Golgi complex subunit 4 OS=Homo sapiens OX=9606 GN=COG4 PE=1 SV=3
1127	1333	Q99567|NUP88_HUMAN	54.73	2	2	8790000	1	1	1	Y	83542	Nuclear pore complex protein Nup88 OS=Homo sapiens OX=9606 GN=NUP88 PE=1 SV=2
1132	1339	Q9NNW5|WDR6_HUMAN	54.43	1	1	5500000	1	1	1	N	121724	WD repeat-containing protein 6 OS=Homo sapiens OX=9606 GN=WDR6 PE=1 SV=1
1128	1334	Q13561|DCTN2_HUMAN	54.22	4	4	8470000	1	1	1	N	44231	Dynactin subunit 2 OS=Homo sapiens OX=9606 GN=DCTN2 PE=1 SV=4
1131	1338	Q14694|UBP10_HUMAN	54.22	2	2	25300000	1	1	1	N	87134	Ubiquitin carboxyl-terminal hydrolase 10 OS=Homo sapiens OX=9606 GN=USP10 PE=1 SV=2
1158	1374	Q13144|EI2BE_HUMAN	54.16	1	1	4480000	1	1	1	Y	80380	Translation initiation factor eIF-2B subunit epsilon OS=Homo sapiens OX=9606 GN=EIF2B5 PE=1 SV=3
1130	1337	Q96RQ3|MCCA_HUMAN	53.99	2	2	4930000	1	1	1	Y	80473	Methylcrotonoyl-CoA carboxylase subunit alpha, mitochondrial OS=Homo sapiens OX=9606 GN=MCCC1 PE=1 SV=3
977	1136	Q2VPB7|AP5B1_HUMAN	53.96	2	2	1100000	1	1	1	N	93949	AP-5 complex subunit beta-1 OS=Homo sapiens OX=9606 GN=AP5B1 PE=1 SV=4
873	1126	O60271|JIP4_HUMAN	53.93	1	1	7990000	1	1	1	N	146205	C-Jun-amino-terminal kinase-interacting protein 4 OS=Homo sapiens OX=9606 GN=SPAG9 PE=1 SV=4
908	1061	P52735|VAV2_HUMAN	53.85	2	2	8280000	1	1	1	N	101289	Guanine nucleotide exchange factor VAV2 OS=Homo sapiens OX=9606 GN=VAV2 PE=1 SV=2
1156	1372	Q8WX92|NELFB_HUMAN	53.79	2	2	4570000	1	1	1	N	65697	Negative elongation factor B OS=Homo sapiens OX=9606 GN=NELFB PE=1 SV=1
1144	1353	Q6ZUJ8|BCAP_HUMAN	53.78	1	1	8070000	1	1	1	N	90398	Phosphoinositide 3-kinase adapter protein 1 OS=Homo sapiens OX=9606 GN=PIK3AP1 PE=1 SV=2
976	1134	P62304|RUXE_HUMAN	53.73	12	12	22200000	1	1	1	Y	10804	Small nuclear ribonucleoprotein E OS=Homo sapiens OX=9606 GN=SNRPE PE=1 SV=1
1134	1341	P60468|SC61B_HUMAN	53.6	16	16	16000000	1	1	1	N	9974	Protein transport protein Sec61 subunit beta OS=Homo sapiens OX=9606 GN=SEC61B PE=1 SV=2
1135	1342	Q99808|S29A1_HUMAN	53.56	3	3	2720000	1	1	1	Y	50219	Equilibrative nucleoside transporter 1 OS=Homo sapiens OX=9606 GN=SLC29A1 PE=1 SV=3
879	1386	P67870|CSK2B_HUMAN	53.39	4	4	20200000	1	1	2	N	24942	Casein kinase II subunit beta OS=Homo sapiens OX=9606 GN=CSNK2B PE=1 SV=1
834	989	P62308|RUXG_HUMAN	53.36	20	20	10600000	2	2	2	N	8496	Small nuclear ribonucleoprotein G OS=Homo sapiens OX=9606 GN=SNRPG PE=1 SV=1
834	990	A8MWD9|RUXGL_HUMAN	53.36	20	20	10600000	2	2	2	N	8544	Putative small nuclear ribonucleoprotein G-like protein 15 OS=Homo sapiens OX=9606 GN=SNRPGP15 PE=5 SV=2
862	1045	Q03519|TAP2_HUMAN	53.3	2	2	5100000	1	1	1	Y	75664	Antigen peptide transporter 2 OS=Homo sapiens OX=9606 GN=TAP2 PE=1 SV=1
836	992	Q9NR56|MBNL1_HUMAN	53.28	5	5	13900000	2	2	2	Y	41817	Muscleblind-like protein 1 OS=Homo sapiens OX=9606 GN=MBNL1 PE=1 SV=2
1136	1343	Q15003|CND2_HUMAN	53.09	2	2	2350000	1	1	1	N	82563	Condensin complex subunit 2 OS=Homo sapiens OX=9606 GN=NCAPH PE=1 SV=3
1010	1208	P22307|NLTP_HUMAN	52.94	2	2	10800000	1	1	1	N	58994	Non-specific lipid-transfer protein OS=Homo sapiens OX=9606 GN=SCP2 PE=1 SV=2
979	1145	Q9Y2T4|2ABG_HUMAN	52.87	4	4	0	1	1	1	N	51515	Serine/threonine-protein phosphatase 2A 55 kDa regulatory subunit B gamma isoform OS=Homo sapiens OX=9606 GN=PPP2R2C PE=1 SV=4
1137	1344	Q9UJX5|APC4_HUMAN	52.75	2	2	0	1	1	1	N	92116	Anaphase-promoting complex subunit 4 OS=Homo sapiens OX=9606 GN=ANAPC4 PE=1 SV=2
829	984	Q9UGI8|TES_HUMAN	52.66	8	8	8310000	2	2	2	Y	47996	Testin OS=Homo sapiens OX=9606 GN=TES PE=1 SV=1
996	1173	Q9NR09|BIRC6_HUMAN	52.61	0	0	5120000	1	1	1	N	530260	Baculoviral IAP repeat-containing protein 6 OS=Homo sapiens OX=9606 GN=BIRC6 PE=1 SV=2
1138	1345	P78347|GTF2I_HUMAN	52.42	3	3	806000	1	1	1	N	112416	General transcription factor II-I OS=Homo sapiens OX=9606 GN=GTF2I PE=1 SV=2
1139	1346	P35244|RFA3_HUMAN	52.41	14	14	12900000	1	1	1	N	13569	Replication protein A 14 kDa subunit OS=Homo sapiens OX=9606 GN=RPA3 PE=1 SV=1
1162	1379	Q9BW92|SYTM_HUMAN	52.35	1	1	4850000	1	1	1	N	81036	Threonine--tRNA ligase, mitochondrial OS=Homo sapiens OX=9606 GN=TARS2 PE=1 SV=1
710	1005	Q9H900|ZWILC_HUMAN	52.32	6	6	15700000	2	2	2	N	67214	Protein zwilch homolog OS=Homo sapiens OX=9606 GN=ZWILCH PE=1 SV=2
830	985	P49207|RL34_HUMAN	52.25	15	15	28400000	2	2	2	N	13293	60S ribosomal protein L34 OS=Homo sapiens OX=9606 GN=RPL34 PE=1 SV=3
865	1050	Q9UBU9|NXF1_HUMAN	52.21	2	2	1770000	1	1	1	N	70182	Nuclear RNA export factor 1 OS=Homo sapiens OX=9606 GN=NXF1 PE=1 SV=1
1151	1362	Q8N1G4|LRC47_HUMAN	52.11	2	2	13100000	1	1	1	N	63473	Leucine-rich repeat-containing protein 47 OS=Homo sapiens OX=9606 GN=LRRC47 PE=1 SV=1
877	1355	P55209|NP1L1_HUMAN	52	3	3	5200000	1	1	2	N	45374	Nucleosome assembly protein 1-like 1 OS=Homo sapiens OX=9606 GN=NAP1L1 PE=1 SV=1
917	1068	Q13813|SPTN1_HUMAN	51.97	1	1	10700000	1	1	1	N	284538	Spectrin alpha chain, non-erythrocytic 1 OS=Homo sapiens OX=9606 GN=SPTAN1 PE=1 SV=3
1140	1347	Q96BY6|DOC10_HUMAN	51.96	1	1	2700000	1	1	1	N	249529	Dedicator of cytokinesis protein 10 OS=Homo sapiens OX=9606 GN=DOCK10 PE=1 SV=3
940	1113	Q9NUU6|OTULL_HUMAN	51.88	5	5	0	1	1	1	N	42196	Inactive ubiquitin thioesterase OTULINL OS=Homo sapiens OX=9606 GN=OTULINL PE=2 SV=1
1142	1349	P20810|ICAL_HUMAN	51.76	2	2	7230000	1	1	1	Y	76573	Calpastatin OS=Homo sapiens OX=9606 GN=CAST PE=1 SV=4
1143	1351	P04632|CPNS1_HUMAN	51.56	9	9	0	1	1	1	N	28316	Calpain small subunit 1 OS=Homo sapiens OX=9606 GN=CAPNS1 PE=1 SV=1
708	858	Q7Z3U7|MON2_HUMAN	51.52	2	2	13000000	2	2	2	N	190357	Protein MON2 homolog OS=Homo sapiens OX=9606 GN=MON2 PE=1 SV=3
1152	1366	P00492|HPRT_HUMAN	51.47	5	5	3010000	1	1	1	N	24579	Hypoxanthine-guanine phosphoribosyltransferase OS=Homo sapiens OX=9606 GN=HPRT1 PE=1 SV=2
998	1176	P25787|PSA2_HUMAN	51.42	4	4	0	1	1	1	N	25899	Proteasome subunit alpha type-2 OS=Homo sapiens OX=9606 GN=PSMA2 PE=1 SV=2
1145	1354	#CONTAM#P06868	51.38	2	2	13000000	1	1	1	Y	91216	SWISS-PROT:#CONTAM#P06868 (Bos taurus) Plasminogen precursor
986	1157	Q9NSU2|TREX1_HUMAN	51.3	4	4	10600000	1	1	1	Y	33212	Three-prime repair exonuclease 1 OS=Homo sapiens OX=9606 GN=TREX1 PE=1 SV=2
1146	1356	O14818|PSA7_HUMAN	51.22	8	8	5060000	1	1	1	N	27887	Proteasome subunit alpha type-7 OS=Homo sapiens OX=9606 GN=PSMA7 PE=1 SV=1
1147	1357	O75170|PP6R2_HUMAN	51.21	3	3	0	1	1	1	Y	104942	Serine/threonine-protein phosphatase 6 regulatory subunit 2 OS=Homo sapiens OX=9606 GN=PPP6R2 PE=1 SV=2
1159	1375	Q96RQ9|OXLA_HUMAN	51.16	2	2	13400000	1	1	1	N	62881	L-amino-acid oxidase OS=Homo sapiens OX=9606 GN=IL4I1 PE=1 SV=1
878	1358	Q9NRY5|F1142_HUMAN	51.12	3	3	4440000	1	1	2	N	55468	Protein FAM114A2 OS=Homo sapiens OX=9606 GN=FAM114A2 PE=1 SV=4
1148	1359	A6NHT5|HMX3_HUMAN	51.11	4	4	19800000	1	1	1	N	37825	Homeobox protein HMX3 OS=Homo sapiens OX=9606 GN=HMX3 PE=1 SV=1
1149	1360	Q5T447|HECD3_HUMAN	51.11	2	2	6720000	1	1	1	N	97113	E3 ubiquitin-protein ligase HECTD3 OS=Homo sapiens OX=9606 GN=HECTD3 PE=1 SV=1
680	1055	Q63ZY3|KANK2_HUMAN	51.06	2	2	7140000	1	1	2	N	91174	KN motif and ankyrin repeat domain-containing protein 2 OS=Homo sapiens OX=9606 GN=KANK2 PE=1 SV=1
1150	1361	Q92696|PGTA_HUMAN	50.95	4	4	1970000	1	1	1	N	65072	Geranylgeranyl transferase type-2 subunit alpha OS=Homo sapiens OX=9606 GN=RABGGTA PE=1 SV=2
993	1165	P51610|HCFC1_HUMAN	50.79	1	1	0	1	1	1	N	208730	Host cell factor 1 OS=Homo sapiens OX=9606 GN=HCFC1 PE=1 SV=2
1153	1367	P61923|COPZ1_HUMAN	50.62	8	8	19000000	1	1	1	N	20198	Coatomer subunit zeta-1 OS=Homo sapiens OX=9606 GN=COPZ1 PE=1 SV=1
1024	1368	P49005|DPOD2_HUMAN	50.57	3	3	8170000	1	1	1	N	51290	DNA polymerase delta subunit 2 OS=Homo sapiens OX=9606 GN=POLD2 PE=1 SV=1
980	1146	P18031|PTN1_HUMAN	50.44	3	3	8690000	1	1	1	N	49967	Tyrosine-protein phosphatase non-receptor type 1 OS=Homo sapiens OX=9606 GN=PTPN1 PE=1 SV=1
937	1102	Q8TCU6|PREX1_HUMAN	50.23	1	1	8410000	1	1	1	Y	186202	Phosphatidylinositol 3,4,5-trisphosphate-dependent Rac exchanger 1 protein OS=Homo sapiens OX=9606 GN=PREX1 PE=1 SV=3
970	1128	Q9H3N1|TMX1_HUMAN	50.08	4	4	20000000	1	1	1	N	31791	Thioredoxin-related transmembrane protein 1 OS=Homo sapiens OX=9606 GN=TMX1 PE=1 SV=1
1154	1370	P51148|RAB5C_HUMAN	50.02	6	6	25200000	1	1	1	N	23483	Ras-related protein Rab-5C OS=Homo sapiens OX=9606 GN=RAB5C PE=1 SV=2
843	1008	Q9ULX6|AKP8L_HUMAN	49.85	4	4	10700000	2	2	2	N	71640	A-kinase anchor protein 8-like OS=Homo sapiens OX=9606 GN=AKAP8L PE=1 SV=4
657	765	P14678|RSMB_HUMAN	49.7	6	6	58400000	2	2	2	N	24610	Small nuclear ribonucleoprotein-associated proteins B and B' OS=Homo sapiens OX=9606 GN=SNRPB PE=1 SV=2
657	766	P63162|RSMN_HUMAN	49.7	6	6	58400000	2	2	2	N	24614	Small nuclear ribonucleoprotein-associated protein N OS=Homo sapiens OX=9606 GN=SNRPN PE=1 SV=1
1155	1371	Q9UJZ1|STML2_HUMAN	49.57	4	4	2990000	1	1	1	N	38534	Stomatin-like protein 2, mitochondrial OS=Homo sapiens OX=9606 GN=STOML2 PE=1 SV=1
1157	1373	Q8IZP0|ABI1_HUMAN	49.44	3	3	27300000	1	1	1	N	55081	Abl interactor 1 OS=Homo sapiens OX=9606 GN=ABI1 PE=1 SV=4
909	1078	Q9HB71|CYBP_HUMAN	49.36	4	4	8950000	1	1	1	N	26210	Calcyclin-binding protein OS=Homo sapiens OX=9606 GN=CACYBP PE=1 SV=2
1167	1387	Q9NRH3|TBG2_HUMAN	49.33	2	2	5840000	1	1	1	N	51092	Tubulin gamma-2 chain OS=Homo sapiens OX=9606 GN=TUBG2 PE=2 SV=1
1167	1388	P23258|TBG1_HUMAN	49.33	2	2	5840000	1	1	1	N	51170	Tubulin gamma-1 chain OS=Homo sapiens OX=9606 GN=TUBG1 PE=1 SV=2
845	1010	Q14203|DCTN1_HUMAN	49.24	2	2	1300000	2	2	2	Y	141694	Dynactin subunit 1 OS=Homo sapiens OX=9606 GN=DCTN1 PE=1 SV=3
978	1144	O43447|PPIH_HUMAN	49.14	8	8	6870000	1	1	1	N	19208	Peptidyl-prolyl cis-trans isomerase H OS=Homo sapiens OX=9606 GN=PPIH PE=1 SV=1
1001	1185	Q70J99|UN13D_HUMAN	48.87	2	2	23200000	1	1	1	N	123282	Protein unc-13 homolog D OS=Homo sapiens OX=9606 GN=UNC13D PE=1 SV=1
928	1066	Q9BZF1|OSBL8_HUMAN	48.86	1	1	6260000	1	1	1	N	101196	Oxysterol-binding protein-related protein 8 OS=Homo sapiens OX=9606 GN=OSBPL8 PE=1 SV=3
981	1147	Q9NUL3|STAU2_HUMAN	48.79	2	2	12700000	1	1	1	N	62609	Double-stranded RNA-binding protein Staufen homolog 2 OS=Homo sapiens OX=9606 GN=STAU2 PE=1 SV=2
939	1112	Q13574|DGKZ_HUMAN	48.77	1	1	2340000	1	1	1	N	124128	Diacylglycerol kinase zeta OS=Homo sapiens OX=9606 GN=DGKZ PE=1 SV=3
1178	1407	O75044|SRGP2_HUMAN	48.76	1	1	9060000	1	1	1	N	120870	SLIT-ROBO Rho GTPase-activating protein 2 OS=Homo sapiens OX=9606 GN=SRGAP2 PE=1 SV=3
992	1164	O00139|KIF2A_HUMAN	48.7	2	2	10500000	1	1	1	N	79955	Kinesin-like protein KIF2A OS=Homo sapiens OX=9606 GN=KIF2A PE=1 SV=3
1160	1376	P07858|CATB_HUMAN	48.48	5	5	3960000	1	1	1	N	37822	Cathepsin B OS=Homo sapiens OX=9606 GN=CTSB PE=1 SV=3
972	1130	P05771|KPCB_HUMAN	48.47	2	2	0	1	1	1	Y	76869	Protein kinase C beta type OS=Homo sapiens OX=9606 GN=PRKCB PE=1 SV=4
972	1380	P17252|KPCA_HUMAN	48.47	2	2	0	1	1	1	Y	76750	Protein kinase C alpha type OS=Homo sapiens OX=9606 GN=PRKCA PE=1 SV=4
1163	1381	O75340|PDCD6_HUMAN	48.36	6	6	11200000	1	1	1	N	21868	Programmed cell death protein 6 OS=Homo sapiens OX=9606 GN=PDCD6 PE=1 SV=1
997	1175	P60891|PRPS1_HUMAN	48.26	4	4	10200000	1	1	1	N	34834	Ribose-phosphate pyrophosphokinase 1 OS=Homo sapiens OX=9606 GN=PRPS1 PE=1 SV=2
997	1377	P21108|PRPS3_HUMAN	48.26	4	4	10200000	1	1	1	N	34839	Ribose-phosphate pyrophosphokinase 3 OS=Homo sapiens OX=9606 GN=PRPS1L1 PE=1 SV=2
1161	1378	Q5VZ89|DEN4C_HUMAN	48.21	1	1	3040000	1	1	1	N	212709	DENN domain-containing protein 4C OS=Homo sapiens OX=9606 GN=DENND4C PE=1 SV=3
1168	1389	P33316|DUT_HUMAN	48.16	4	4	7690000	1	1	1	N	26563	Deoxyuridine 5'-triphosphate nucleotidohydrolase, mitochondrial OS=Homo sapiens OX=9606 GN=DUT PE=1 SV=4
1164	1382	Q15813|TBCE_HUMAN	47.99	2	2	3760000	1	1	1	N	59346	Tubulin-specific chaperone E OS=Homo sapiens OX=9606 GN=TBCE PE=1 SV=1
1165	1383	Q15637|SF01_HUMAN	47.82	2	2	4970000	1	1	1	N	68330	Splicing factor 1 OS=Homo sapiens OX=9606 GN=SF1 PE=1 SV=4
1173	1394	Q8ND56|LS14A_HUMAN	47.8	2	2	0	1	1	1	N	50530	Protein LSM14 homolog A OS=Homo sapiens OX=9606 GN=LSM14A PE=1 SV=3
1166	1384	Q9NZA1|CLIC5_HUMAN	47.68	4	4	0	1	1	1	Y	46503	Chloride intracellular channel protein 5 OS=Homo sapiens OX=9606 GN=CLIC5 PE=1 SV=3
1166	1385	Q96NY7|CLIC6_HUMAN	47.68	3	3	0	1	1	1	Y	73012	Chloride intracellular channel protein 6 OS=Homo sapiens OX=9606 GN=CLIC6 PE=2 SV=3
1169	1390	Q9P260|RELCH_HUMAN	47.57	1	1	3490000	1	1	1	N	134630	RAB11-binding protein RELCH OS=Homo sapiens OX=9606 GN=RELCH PE=1 SV=2
948	1149	O60749|SNX2_HUMAN	47.48	3	3	11400000	1	1	1	Y	58471	Sorting nexin-2 OS=Homo sapiens OX=9606 GN=SNX2 PE=1 SV=2
1025	1395	P84077|ARF1_HUMAN	47.14	6	6	6520000	1	1	1	N	20697	ADP-ribosylation factor 1 OS=Homo sapiens OX=9606 GN=ARF1 PE=1 SV=2
1025	1396	P61204|ARF3_HUMAN	47.14	6	6	6520000	1	1	1	N	20601	ADP-ribosylation factor 3 OS=Homo sapiens OX=9606 GN=ARF3 PE=1 SV=2
995	1172	P00390|GSHR_HUMAN	47.05	2	2	27800000	1	1	1	N	56257	Glutathione reductase, mitochondrial OS=Homo sapiens OX=9606 GN=GSR PE=1 SV=2
1170	1391	Q9UKV3|ACINU_HUMAN	47.05	1	1	1590000	1	1	1	N	151861	Apoptotic chromatin condensation inducer in the nucleus OS=Homo sapiens OX=9606 GN=ACIN1 PE=1 SV=2
616	964	P42345|MTOR_HUMAN	47.03	0	0	11100000	1	1	1	N	288890	Serine/threonine-protein kinase mTOR OS=Homo sapiens OX=9606 GN=MTOR PE=1 SV=1
1171	1392	P61962|DCAF7_HUMAN	47.02	4	4	16100000	1	1	1	N	38926	DDB1- and CUL4-associated factor 7 OS=Homo sapiens OX=9606 GN=DCAF7 PE=1 SV=1
1172	1393	P48651|PTSS1_HUMAN	46.99	3	3	15700000	1	1	1	N	55528	Phosphatidylserine synthase 1 OS=Homo sapiens OX=9606 GN=PTDSS1 PE=1 SV=1
1006	1200	Q8TBC3|SHKB1_HUMAN	46.9	3	3	7850000	1	1	1	N	76344	SH3KBP1-binding protein 1 OS=Homo sapiens OX=9606 GN=SHKBP1 PE=1 SV=2
1175	1398	P33121|ACSL1_HUMAN	46.66	2	2	11400000	1	1	1	N	77943	Long-chain-fatty-acid--CoA ligase 1 OS=Homo sapiens OX=9606 GN=ACSL1 PE=1 SV=1
971	1129	P40925|MDHC_HUMAN	46.61	3	3	0	1	1	1	N	36426	Malate dehydrogenase, cytoplasmic OS=Homo sapiens OX=9606 GN=MDH1 PE=1 SV=4
1174	1397	Q86V81|THOC4_HUMAN	46.6	11	11	10200000	1	1	1	N	26888	THO complex subunit 4 OS=Homo sapiens OX=9606 GN=ALYREF PE=1 SV=3
1183	1413	O43172|PRP4_HUMAN	46.54	2	2	4000000	1	1	1	N	58449	U4/U6 small nuclear ribonucleoprotein Prp4 OS=Homo sapiens OX=9606 GN=PRPF4 PE=1 SV=2
1176	1399	Q8TB03|CX038_HUMAN	46.5	4	4	8240000	1	1	1	N	36670	Uncharacterized protein CXorf38 OS=Homo sapiens OX=9606 GN=CXorf38 PE=1 SV=1
1187	1421	Q6ZS81|WDFY4_HUMAN	46.43	0	0	2680000	1	1	1	N	353610	WD repeat- and FYVE domain-containing protein 4 OS=Homo sapiens OX=9606 GN=WDFY4 PE=1 SV=3
1177	1400	P35236|PTN7_HUMAN	46.32	4	4	0	1	1	1	Y	40529	Tyrosine-protein phosphatase non-receptor type 7 OS=Homo sapiens OX=9606 GN=PTPN7 PE=1 SV=3
692	1003	Q99459|CDC5L_HUMAN	46.23	2	2	11500000	2	2	2	N	92251	Cell division cycle 5-like protein OS=Homo sapiens OX=9606 GN=CDC5L PE=1 SV=2
982	1148	Q9HAV4|XPO5_HUMAN	46.18	1	1	1580000	1	1	1	N	136311	Exportin-5 OS=Homo sapiens OX=9606 GN=XPO5 PE=1 SV=1
1179	1409	O75964|ATP5L_HUMAN	46.13	11	11	0	1	1	1	N	11428	ATP synthase subunit g, mitochondrial OS=Homo sapiens OX=9606 GN=ATP5MG PE=1 SV=3
1234	1540	Q9Y2L1|RRP44_HUMAN	46.1	1	1	6620000	1	1	1	N	109003	Exosome complex exonuclease RRP44 OS=Homo sapiens OX=9606 GN=DIS3 PE=1 SV=2
1180	1410	O15511|ARPC5_HUMAN	46.02	8	8	15400000	1	1	1	N	16320	Actin-related protein 2/3 complex subunit 5 OS=Homo sapiens OX=9606 GN=ARPC5 PE=1 SV=3
1181	1411	O95825|QORL1_HUMAN	45.84	3	3	2560000	1	1	1	N	38697	Quinone oxidoreductase-like protein 1 OS=Homo sapiens OX=9606 GN=CRYZL1 PE=1 SV=2
760	1151	Q6ZRQ5|MMS22_HUMAN	45.78	1	1	5620000	1	1	2	N	142320	Protein MMS22-like OS=Homo sapiens OX=9606 GN=MMS22L PE=1 SV=3
1182	1412	Q8WWY3|PRP31_HUMAN	45.53	3	3	5520000	1	1	1	N	55456	U4/U6 small nuclear ribonucleoprotein Prp31 OS=Homo sapiens OX=9606 GN=PRPF31 PE=1 SV=2
1189	1429	O76031|CLPX_HUMAN	45.53	2	2	7510000	1	1	1	N	69224	ATP-dependent Clp protease ATP-binding subunit clpX-like, mitochondrial OS=Homo sapiens OX=9606 GN=CLPX PE=1 SV=2
866	1051	Q9Y2D5|AKAP2_HUMAN	45.33	1	1	8940000	1	1	1	N	94661	A-kinase anchor protein 2 OS=Homo sapiens OX=9606 GN=AKAP2 PE=1 SV=3
938	1105	Q9Y618|NCOR2_HUMAN	45.3	1	1	1700000	1	1	1	N	273654	Nuclear receptor corepressor 2 OS=Homo sapiens OX=9606 GN=NCOR2 PE=1 SV=3
1011	1209	Q8TB24|RIN3_HUMAN	45.18	2	2	0	1	1	1	N	107853	Ras and Rab interactor 3 OS=Homo sapiens OX=9606 GN=RIN3 PE=1 SV=4
751	1026	P27986|P85A_HUMAN	45.18	4	4	6150000	1	1	1	N	83598	Phosphatidylinositol 3-kinase regulatory subunit alpha OS=Homo sapiens OX=9606 GN=PIK3R1 PE=1 SV=2
846	1012	Q9H4M9|EHD1_HUMAN	45	4	4	13500000	2	2	2	Y	60627	EH domain-containing protein 1 OS=Homo sapiens OX=9606 GN=EHD1 PE=1 SV=2
846	1013	Q9NZN3|EHD3_HUMAN	45	4	4	13500000	2	2	2	Y	60887	EH domain-containing protein 3 OS=Homo sapiens OX=9606 GN=EHD3 PE=1 SV=2
1184	1414	P61586|RHOA_HUMAN	44.97	9	9	11300000	1	1	1	Y	21768	Transforming protein RhoA OS=Homo sapiens OX=9606 GN=RHOA PE=1 SV=1
1185	1415	P49458|SRP09_HUMAN	44.95	13	13	13900000	1	1	1	N	10112	Signal recognition particle 9 kDa protein OS=Homo sapiens OX=9606 GN=SRP9 PE=1 SV=2
1188	1427	P20042|IF2B_HUMAN	44.92	3	3	9200000	1	1	1	N	38388	Eukaryotic translation initiation factor 2 subunit 2 OS=Homo sapiens OX=9606 GN=EIF2S2 PE=1 SV=2
847	1014	Q99536|VAT1_HUMAN	44.88	8	8	11200000	2	2	2	Y	41920	Synaptic vesicle membrane protein VAT-1 homolog OS=Homo sapiens OX=9606 GN=VAT1 PE=1 SV=2
936	1100	Q9NZJ4|SACS_HUMAN	44.82	0	0	0	1	1	1	N	521131	Sacsin OS=Homo sapiens OX=9606 GN=SACS PE=1 SV=2
1199	1463	Q13247|SRSF6_HUMAN	44.54	3	3	19200000	1	1	1	N	39587	Serine/arginine-rich splicing factor 6 OS=Homo sapiens OX=9606 GN=SRSF6 PE=1 SV=2
1190	1432	Q9UBW5|BIN2_HUMAN	44.37	2	2	2410000	1	1	1	N	61875	Bridging integrator 2 OS=Homo sapiens OX=9606 GN=BIN2 PE=1 SV=3
1186	1417	P62834|RAP1A_HUMAN	44.35	8	8	17700000	1	1	1	N	20987	Ras-related protein Rap-1A OS=Homo sapiens OX=9606 GN=RAP1A PE=1 SV=1
1186	1418	A6NIZ1|RP1BL_HUMAN	44.35	8	8	17700000	1	1	1	N	20925	Ras-related protein Rap-1b-like protein OS=Homo sapiens OX=9606 PE=2 SV=1
1186	1419	P61224|RAP1B_HUMAN	44.35	8	8	17700000	1	1	1	N	20825	Ras-related protein Rap-1b OS=Homo sapiens OX=9606 GN=RAP1B PE=1 SV=1
1191	1436	Q96H79|ZCCHL_HUMAN	44.3	4	4	10300000	1	1	1	N	32962	Zinc finger CCCH-type antiviral protein 1-like OS=Homo sapiens OX=9606 GN=ZC3HAV1L PE=1 SV=2
749	1006	P26640|SYVC_HUMAN	44.06	3	3	12000000	2	2	2	N	140476	Valine--tRNA ligase OS=Homo sapiens OX=9606 GN=VARS PE=1 SV=4
942	1117	Q5H9U9|DDX6L_HUMAN	43.98	1	1	1830000	1	1	1	N	197672	Probable ATP-dependent RNA helicase DDX60-like OS=Homo sapiens OX=9606 GN=DDX60L PE=2 SV=2
942	1498	Q8IY21|DDX60_HUMAN	43.98	1	1	1830000	1	1	1	N	197852	Probable ATP-dependent RNA helicase DDX60 OS=Homo sapiens OX=9606 GN=DDX60 PE=1 SV=3
881	1455	Q96S97|MYADM_HUMAN	43.95	3	3	42800000	1	1	2	N	35274	Myeloid-associated differentiation marker OS=Homo sapiens OX=9606 GN=MYADM PE=1 SV=2
1200	1468	O75843|AP1G2_HUMAN	43.85	1	1	5690000	1	1	1	N	87117	AP-1 complex subunit gamma-like 2 OS=Homo sapiens OX=9606 GN=AP1G2 PE=1 SV=1
929	1070	Q9BUQ8|DDX23_HUMAN	43.73	1	1	4040000	1	1	1	N	95583	Probable ATP-dependent RNA helicase DDX23 OS=Homo sapiens OX=9606 GN=DDX23 PE=1 SV=3
755	1043	P46063|RECQ1_HUMAN	43.71	2	2	14800000	1	1	1	N	73457	ATP-dependent DNA helicase Q1 OS=Homo sapiens OX=9606 GN=RECQL PE=1 SV=3
1026	1442	Q9UKL0|RCOR1_HUMAN	43.62	3	3	0	1	1	1	N	53327	REST corepressor 1 OS=Homo sapiens OX=9606 GN=RCOR1 PE=1 SV=2
1192	1452	P55735|SEC13_HUMAN	43.6	3	3	67000000	1	1	1	Y	35541	Protein SEC13 homolog OS=Homo sapiens OX=9606 GN=SEC13 PE=1 SV=3
882	1465	P14174|MIF_HUMAN	43.51	8	8	181000000	1	1	2	Y	12476	Macrophage migration inhibitory factor OS=Homo sapiens OX=9606 GN=MIF PE=1 SV=4
1193	1453	Q7Z3J2|CP062_HUMAN	43.5	1	1	9260000	1	1	1	N	109562	UPF0505 protein C16orf62 OS=Homo sapiens OX=9606 GN=C16orf62 PE=1 SV=2
1205	1481	Q99829|CPNE1_HUMAN	43.48	2	2	3610000	1	1	1	N	59059	Copine-1 OS=Homo sapiens OX=9606 GN=CPNE1 PE=1 SV=1
1013	1213	O75376|NCOR1_HUMAN	43.4	1	1	324000	1	1	1	Y	270207	Nuclear receptor corepressor 1 OS=Homo sapiens OX=9606 GN=NCOR1 PE=1 SV=2
880	1454	Q9NUQ6|SPS2L_HUMAN	43.39	2	2	1280000	1	1	2	N	61729	SPATS2-like protein OS=Homo sapiens OX=9606 GN=SPATS2L PE=1 SV=2
1201	1473	Q86UT6|NLRX1_HUMAN	43.27	1	1	1690000	1	1	1	N	107616	NLR family member X1 OS=Homo sapiens OX=9606 GN=NLRX1 PE=1 SV=1
1197	1460	Q9HAV7|GRPE1_HUMAN	42.9	5	5	12500000	1	1	1	N	24279	GrpE protein homolog 1, mitochondrial OS=Homo sapiens OX=9606 GN=GRPEL1 PE=1 SV=2
682	1464	O95486|SC24A_HUMAN	42.87	1	1	4330000	1	1	3	N	119749	Protein transport protein Sec24A OS=Homo sapiens OX=9606 GN=SEC24A PE=1 SV=2
1194	1457	O60684|IMA7_HUMAN	42.79	3	3	450000	1	1	1	Y	60030	Importin subunit alpha-7 OS=Homo sapiens OX=9606 GN=KPNA6 PE=1 SV=1
1195	1458	Q6P3W7|SCYL2_HUMAN	42.77	2	2	0	1	1	1	N	103709	SCY1-like protein 2 OS=Homo sapiens OX=9606 GN=SCYL2 PE=1 SV=1
1196	1459	O43823|AKAP8_HUMAN	42.74	3	3	532000	1	1	1	N	76108	A-kinase anchor protein 8 OS=Homo sapiens OX=9606 GN=AKAP8 PE=1 SV=1
1198	1462	Q14156|EFR3A_HUMAN	42.69	2	2	357000	1	1	1	N	92924	Protein EFR3 homolog A OS=Homo sapiens OX=9606 GN=EFR3A PE=1 SV=2
1203	1479	P39656|OST48_HUMAN	42.53	2	2	22900000	1	1	1	N	50801	Dolichyl-diphosphooligosaccharide--protein glycosyltransferase 48 kDa subunit OS=Homo sapiens OX=9606 GN=DDOST PE=1 SV=4
1012	1210	Q14139|UBE4A_HUMAN	42.51	1	1	0	1	1	1	Y	122560	Ubiquitin conjugation factor E4 A OS=Homo sapiens OX=9606 GN=UBE4A PE=1 SV=2
1202	1474	P47813|IF1AX_HUMAN	42.3	7	7	10800000	1	1	1	N	16460	Eukaryotic translation initiation factor 1A, X-chromosomal OS=Homo sapiens OX=9606 GN=EIF1AX PE=1 SV=2
1202	1475	O14602|IF1AY_HUMAN	42.3	7	7	10800000	1	1	1	N	16442	Eukaryotic translation initiation factor 1A, Y-chromosomal OS=Homo sapiens OX=9606 GN=EIF1AY PE=1 SV=4
853	1022	Q96MW5|COG8_HUMAN	42.25	5	5	15300000	2	2	2	Y	68424	Conserved oligomeric Golgi complex subunit 8 OS=Homo sapiens OX=9606 GN=COG8 PE=1 SV=2
699	1036	A2RRP1|NBAS_HUMAN	42.13	0	0	2540000	1	1	1	N	268569	Neuroblastoma-amplified sequence OS=Homo sapiens OX=9606 GN=NBAS PE=1 SV=2
991	1163	Q14738|2A5D_HUMAN	42.06	2	2	6880000	1	1	1	N	69992	Serine/threonine-protein phosphatase 2A 56 kDa regulatory subunit delta isoform OS=Homo sapiens OX=9606 GN=PPP2R5D PE=1 SV=1
869	1056	P41218|MNDA_HUMAN	42.01	2	2	1320000	1	1	1	N	45836	Myeloid cell nuclear differentiation antigen OS=Homo sapiens OX=9606 GN=MNDA PE=1 SV=1
943	1119	O43318|M3K7_HUMAN	41.98	3	3	6850000	1	1	1	N	67196	Mitogen-activated protein kinase kinase kinase 7 OS=Homo sapiens OX=9606 GN=MAP3K7 PE=1 SV=1
1204	1480	Q13395|TARB1_HUMAN	41.9	1	1	0	1	1	1	N	181674	Probable methyltransferase TARBP1 OS=Homo sapiens OX=9606 GN=TARBP1 PE=1 SV=1
1206	1484	O95163|ELP1_HUMAN	41.74	1	1	13400000	1	1	1	N	150254	Elongator complex protein 1 OS=Homo sapiens OX=9606 GN=ELP1 PE=1 SV=3
988	1160	P84090|ERH_HUMAN	41.6	8	8	0	1	1	1	N	12259	Enhancer of rudimentary homolog OS=Homo sapiens OX=9606 GN=ERH PE=1 SV=1
1207	1485	P62861|RS30_HUMAN	41.5	19	19	27600000	1	1	1	N	6648	40S ribosomal protein S30 OS=Homo sapiens OX=9606 GN=FAU PE=1 SV=1
1208	1486	P40692|MLH1_HUMAN	41.14	2	2	9320000	1	1	1	N	84601	DNA mismatch repair protein Mlh1 OS=Homo sapiens OX=9606 GN=MLH1 PE=1 SV=1
1014	1215	Q96KP1|EXOC2_HUMAN	40.75	1	1	3500000	1	1	1	N	104066	Exocyst complex component 2 OS=Homo sapiens OX=9606 GN=EXOC2 PE=1 SV=1
1209	1487	Q96S59|RANB9_HUMAN	40.73	2	2	8280000	1	1	1	N	77847	Ran-binding protein 9 OS=Homo sapiens OX=9606 GN=RANBP9 PE=1 SV=1
863	1046	P62191|PRS4_HUMAN	40.56	2	2	8920000	1	1	1	N	49185	26S proteasome regulatory subunit 4 OS=Homo sapiens OX=9606 GN=PSMC1 PE=1 SV=1
1210	1491	O60493|SNX3_HUMAN	40.2	6	6	6370000	1	1	1	N	18762	Sorting nexin-3 OS=Homo sapiens OX=9606 GN=SNX3 PE=1 SV=3
1211	1492	P45880|VDAC2_HUMAN	39.7	3	3	25700000	1	1	1	N	31567	Voltage-dependent anion-selective channel protein 2 OS=Homo sapiens OX=9606 GN=VDAC2 PE=1 SV=2
1015	1218	Q8TDJ6|DMXL2_HUMAN	39.69	1	1	3150000	1	1	1	N	339642	DmX-like protein 2 OS=Homo sapiens OX=9606 GN=DMXL2 PE=1 SV=2
1213	1495	Q9UPY3|DICER_HUMAN	39.43	1	1	1200000	1	1	1	N	218680	Endoribonuclease Dicer OS=Homo sapiens OX=9606 GN=DICER1 PE=1 SV=3
1212	1493	O14744|ANM5_HUMAN	39.41	3	3	15600000	1	1	1	Y	72684	Protein arginine N-methyltransferase 5 OS=Homo sapiens OX=9606 GN=PRMT5 PE=1 SV=4
885	1494	Q9NX58|LYAR_HUMAN	39.39	3	3	842000	1	1	1	N	43615	Cell growth-regulating nucleolar protein OS=Homo sapiens OX=9606 GN=LYAR PE=1 SV=2
1214	1496	Q9H299|SH3L3_HUMAN	39.38	11	11	30200000	1	1	1	N	10438	SH3 domain-binding glutamic acid-rich-like protein 3 OS=Homo sapiens OX=9606 GN=SH3BGRL3 PE=1 SV=1
1219	1517	P24158|PRTN3_HUMAN	39.09	3	3	6440000	1	1	1	N	27807	Myeloblastin OS=Homo sapiens OX=9606 GN=PRTN3 PE=1 SV=3
1022	1230	Q01201|RELB_HUMAN	38.96	1	1	2160000	1	1	1	N	62135	Transcription factor RelB OS=Homo sapiens OX=9606 GN=RELB PE=1 SV=2
915	1063	Q8N1B4|VPS52_HUMAN	38.87	3	3	1400000	1	1	1	N	82221	Vacuolar protein sorting-associated protein 52 homolog OS=Homo sapiens OX=9606 GN=VPS52 PE=1 SV=1
871	1059	Q9BVJ7|DUS23_HUMAN	38.85	5	5	12200000	1	1	1	N	16588	Dual specificity protein phosphatase 23 OS=Homo sapiens OX=9606 GN=DUSP23 PE=1 SV=1
1216	1503	Q93052|LPP_HUMAN	38.77	2	2	6560000	1	1	1	N	65746	Lipoma-preferred partner OS=Homo sapiens OX=9606 GN=LPP PE=1 SV=1
1215	1499	O76071|CIAO1_HUMAN	38.72	5	5	11600000	1	1	1	Y	37840	Probable cytosolic iron-sulfur protein assembly protein CIAO1 OS=Homo sapiens OX=9606 GN=CIAO1 PE=1 SV=1
1217	1507	P52565|GDIR1_HUMAN	38.63	8	8	13100000	1	1	1	N	23207	Rho GDP-dissociation inhibitor 1 OS=Homo sapiens OX=9606 GN=ARHGDIA PE=1 SV=3
1019	1222	Q9GZT3|SLIRP_HUMAN	38.52	11	11	9800000	1	1	1	N	12349	SRA stem-loop-interacting RNA-binding protein, mitochondrial OS=Homo sapiens OX=9606 GN=SLIRP PE=1 SV=1
1021	1227	Q9BQG0|MBB1A_HUMAN	38.46	1	1	0	1	1	1	N	148854	Myb-binding protein 1A OS=Homo sapiens OX=9606 GN=MYBBP1A PE=1 SV=2
1218	1515	Q2TAY7|SMU1_HUMAN	38.09	2	2	13000000	1	1	1	N	57544	WD40 repeat-containing protein SMU1 OS=Homo sapiens OX=9606 GN=SMU1 PE=1 SV=2
1246	1568	Q86YT6|MIB1_HUMAN	38.03	1	1	3290000	1	1	1	N	110136	E3 ubiquitin-protein ligase MIB1 OS=Homo sapiens OX=9606 GN=MIB1 PE=1 SV=1
886	1510	P30876|RPB2_HUMAN	38.02	1	1	2080000	1	1	2	N	133896	DNA-directed RNA polymerase II subunit RPB2 OS=Homo sapiens OX=9606 GN=POLR2B PE=1 SV=1
888	1512	P33240|CSTF2_HUMAN	37.97	2	2	6010000	1	1	1	N	60959	Cleavage stimulation factor subunit 2 OS=Homo sapiens OX=9606 GN=CSTF2 PE=1 SV=1
888	1513	Q9H0L4|CSTFT_HUMAN	37.97	2	2	6010000	1	1	1	N	64436	Cleavage stimulation factor subunit 2 tau variant OS=Homo sapiens OX=9606 GN=CSTF2T PE=1 SV=1
887	1511	Q8NF37|PCAT1_HUMAN	37.97	4	4	3990000	1	1	2	N	59151	Lysophosphatidylcholine acyltransferase 1 OS=Homo sapiens OX=9606 GN=LPCAT1 PE=1 SV=2
1222	1520	Q58A45|PAN3_HUMAN	37.83	1	1	2970000	1	1	1	N	95613	PAN2-PAN3 deadenylation complex subunit PAN3 OS=Homo sapiens OX=9606 GN=PAN3 PE=1 SV=3
1221	1519	P83111|LACTB_HUMAN	37.78	2	2	15800000	1	1	1	N	60694	Serine beta-lactamase-like protein LACTB, mitochondrial OS=Homo sapiens OX=9606 GN=LACTB PE=1 SV=2
1220	1518	Q96KA5|CLP1L_HUMAN	37.53	3	3	6400000	1	1	1	N	62229	Cleft lip and palate transmembrane protein 1-like protein OS=Homo sapiens OX=9606 GN=CLPTM1L PE=1 SV=1
1016	1219	P56192|SYMC_HUMAN	37.52	2	2	20700000	1	1	1	N	101116	Methionine--tRNA ligase, cytoplasmic OS=Homo sapiens OX=9606 GN=MARS PE=1 SV=2
618	1039	Q01082|SPTB2_HUMAN	37.38	1	1	3630000	1	1	1	N	274608	Spectrin beta chain, non-erythrocytic 1 OS=Homo sapiens OX=9606 GN=SPTBN1 PE=1 SV=2
944	1121	Q9UKF6|CPSF3_HUMAN	37.38	1	1	9910000	1	1	1	N	77486	Cleavage and polyadenylation specificity factor subunit 3 OS=Homo sapiens OX=9606 GN=CPSF3 PE=1 SV=1
1223	1523	Q8TE77|SSH3_HUMAN	37.3	2	2	2430000	1	1	1	Y	72996	Protein phosphatase Slingshot homolog 3 OS=Homo sapiens OX=9606 GN=SSH3 PE=1 SV=2
1029	1524	P18887|XRCC1_HUMAN	37.23	2	2	1260000	1	1	1	N	69477	DNA repair protein XRCC1 OS=Homo sapiens OX=9606 GN=XRCC1 PE=1 SV=2
945	1122	P42694|HELZ_HUMAN	37.13	1	1	1080000	1	1	1	N	218968	Probable helicase with zinc finger domain OS=Homo sapiens OX=9606 GN=HELZ PE=1 SV=2
1224	1526	Q15369|ELOC_HUMAN	37.1	12	12	10500000	1	1	1	N	12473	Elongin-C OS=Homo sapiens OX=9606 GN=ELOC PE=1 SV=1
1225	1527	Q9H9C1|SPE39_HUMAN	36.98	5	5	4790000	1	1	1	N	57005	Spermatogenesis-defective protein 39 homolog OS=Homo sapiens OX=9606 GN=VIPAS39 PE=1 SV=1
1226	1528	P0DN76|U2AF5_HUMAN	36.96	6	6	14500000	1	1	1	Y	27872	Splicing factor U2AF 35 kDa subunit-like protein OS=Homo sapiens OX=9606 GN=U2AF1L5 PE=1 SV=1
1226	1529	Q01081|U2AF1_HUMAN	36.96	6	6	14500000	1	1	1	Y	27872	Splicing factor U2AF 35 kDa subunit OS=Homo sapiens OX=9606 GN=U2AF1 PE=1 SV=3
1227	1531	Q9BRX2|PELO_HUMAN	36.76	3	3	5940000	1	1	1	N	43359	Protein pelota homolog OS=Homo sapiens OX=9606 GN=PELO PE=1 SV=2
1228	1532	P48634|PRC2A_HUMAN	36.66	1	1	1560000	1	1	1	N	228861	Protein PRRC2A OS=Homo sapiens OX=9606 GN=PRRC2A PE=1 SV=3
1018	1221	Q96DI7|SNR40_HUMAN	36.65	3	3	21800000	1	1	1	N	39311	U5 small nuclear ribonucleoprotein 40 kDa protein OS=Homo sapiens OX=9606 GN=SNRNP40 PE=1 SV=1
1229	1533	O00505|IMA4_HUMAN	36.65	6	6	14800000	1	1	1	Y	57811	Importin subunit alpha-4 OS=Homo sapiens OX=9606 GN=KPNA3 PE=1 SV=2
1230	1534	Q9UN37|VPS4A_HUMAN	36.56	4	4	24200000	1	1	1	N	48898	Vacuolar protein sorting-associated protein 4A OS=Homo sapiens OX=9606 GN=VPS4A PE=1 SV=1
1231	1536	Q8TB52|FBX30_HUMAN	36.52	2	2	0	1	1	1	N	82304	F-box only protein 30 OS=Homo sapiens OX=9606 GN=FBXO30 PE=1 SV=3
1249	1589	P12004|PCNA_HUMAN	36.46	3	3	10400000	1	1	1	N	28769	Proliferating cell nuclear antigen OS=Homo sapiens OX=9606 GN=PCNA PE=1 SV=1
1232	1538	P35998|PRS7_HUMAN	36.44	3	3	13400000	1	1	1	Y	48634	26S proteasome regulatory subunit 7 OS=Homo sapiens OX=9606 GN=PSMC2 PE=1 SV=3
1017	1220	Q9NS87|KIF15_HUMAN	36.37	1	1	0	1	1	1	Y	160159	Kinesin-like protein KIF15 OS=Homo sapiens OX=9606 GN=KIF15 PE=1 SV=1
1233	1539	Q9HA64|KT3K_HUMAN	36.24	4	4	0	1	1	1	N	34412	Ketosamine-3-kinase OS=Homo sapiens OX=9606 GN=FN3KRP PE=1 SV=2
1235	1541	Q13586|STIM1_HUMAN	36.14	2	2	5290000	1	1	1	N	77423	Stromal interaction molecule 1 OS=Homo sapiens OX=9606 GN=STIM1 PE=1 SV=3
1236	1542	P22059|OSBP1_HUMAN	36.13	2	2	4440000	1	1	1	Y	89421	Oxysterol-binding protein 1 OS=Homo sapiens OX=9606 GN=OSBP PE=1 SV=1
870	1057	P01857|IGHG1_HUMAN	35.88	7	7	20900000	2	2	2	Y	36106	Immunoglobulin heavy constant gamma 1 OS=Homo sapiens OX=9606 GN=IGHG1 PE=1 SV=1
870	1058	P01860|IGHG3_HUMAN	35.88	6	6	20900000	2	2	2	Y	41287	Immunoglobulin heavy constant gamma 3 OS=Homo sapiens OX=9606 GN=IGHG3 PE=1 SV=2
941	1116	Q9Y315|DEOC_HUMAN	35.87	3	3	12200000	1	1	1	N	35231	Deoxyribose-phosphate aldolase OS=Homo sapiens OX=9606 GN=DERA PE=1 SV=2
1237	1552	Q8WUK0|PTPM1_HUMAN	35.83	6	6	1010000	1	1	1	N	22844	Phosphatidylglycerophosphatase and protein-tyrosine phosphatase 1 OS=Homo sapiens OX=9606 GN=PTPMT1 PE=1 SV=1
1238	1553	Q16877|F264_HUMAN	35.75	2	2	8160000	1	1	1	N	54040	6-phosphofructo-2-kinase/fructose-2,6-bisphosphatase 4 OS=Homo sapiens OX=9606 GN=PFKFB4 PE=2 SV=6
884	1476	Q9NWZ8|GEMI8_HUMAN	35.7	4	4	3980000	1	1	1	N	28637	Gem-associated protein 8 OS=Homo sapiens OX=9606 GN=GEMIN8 PE=1 SV=1
1239	1556	P56377|AP1S2_HUMAN	35.61	6	6	16300000	1	1	1	N	18615	AP-1 complex subunit sigma-2 OS=Homo sapiens OX=9606 GN=AP1S2 PE=1 SV=1
1240	1559	A8MVU1|NCF1C_HUMAN	35.49	2	2	8130000	1	1	1	N	41851	Putative neutrophil cytosol factor 1C OS=Homo sapiens OX=9606 GN=NCF1C PE=5 SV=1
1240	1560	P14598|NCF1_HUMAN	35.49	2	2	8130000	1	1	1	N	44682	Neutrophil cytosol factor 1 OS=Homo sapiens OX=9606 GN=NCF1 PE=1 SV=4
1240	1561	A6NI72|NCF1B_HUMAN	35.49	2	2	8130000	1	1	1	N	44817	Putative neutrophil cytosol factor 1B OS=Homo sapiens OX=9606 GN=NCF1B PE=5 SV=2
1020	1226	Q7LDG7|GRP2_HUMAN	35.05	2	2	0	1	1	1	N	69249	RAS guanyl-releasing protein 2 OS=Homo sapiens OX=9606 GN=RASGRP2 PE=1 SV=1
890	1701	Q99497|PARK7_HUMAN	34.86	4	4	7610000	1	1	1	N	19891	Protein/nucleic acid deglycase DJ-1 OS=Homo sapiens OX=9606 GN=PARK7 PE=1 SV=2
1241	1562	P08195|4F2_HUMAN	34.84	2	2	2650000	1	1	1	N	67994	4F2 cell-surface antigen heavy chain OS=Homo sapiens OX=9606 GN=SLC3A2 PE=1 SV=3
1242	1563	Q92574|TSC1_HUMAN	34.65	1	1	1420000	1	1	1	N	129766	Hamartin OS=Homo sapiens OX=9606 GN=TSC1 PE=1 SV=2
1250	1594	Q9UPT5|EXOC7_HUMAN	34.58	1	1	2480000	1	1	1	N	83382	Exocyst complex component 7 OS=Homo sapiens OX=9606 GN=EXOC7 PE=1 SV=3
1027	1489	Q9NUU7|DD19A_HUMAN	34.55	2	2	16900000	1	1	1	N	53975	ATP-dependent RNA helicase DDX19A OS=Homo sapiens OX=9606 GN=DDX19A PE=1 SV=1
1027	1490	Q9UMR2|DD19B_HUMAN	34.55	2	2	16900000	1	1	1	N	53927	ATP-dependent RNA helicase DDX19B OS=Homo sapiens OX=9606 GN=DDX19B PE=1 SV=1
1243	1564	Q9NS86|LANC2_HUMAN	34.51	3	3	8500000	1	1	1	Y	50854	LanC-like protein 2 OS=Homo sapiens OX=9606 GN=LANCL2 PE=1 SV=1
1244	1565	P51149|RAB7A_HUMAN	34.49	5	5	24200000	1	1	1	N	23490	Ras-related protein Rab-7a OS=Homo sapiens OX=9606 GN=RAB7A PE=1 SV=1
1245	1566	Q9H3M7|TXNIP_HUMAN	34.4	3	3	3140000	1	1	1	N	43661	Thioredoxin-interacting protein OS=Homo sapiens OX=9606 GN=TXNIP PE=1 SV=1
1028	1522	Q7L0Y3|TM10C_HUMAN	34.3	2	2	0	1	1	1	N	47347	tRNA methyltransferase 10 homolog C OS=Homo sapiens OX=9606 GN=TRMT10C PE=1 SV=2
1247	1569	O15164|TIF1A_HUMAN	34.17	2	2	3450000	1	1	1	N	116831	Transcription intermediary factor 1-alpha OS=Homo sapiens OX=9606 GN=TRIM24 PE=1 SV=3
1248	1572	P81605|DCD_HUMAN	34.11	10	10	6050000	1	1	1	N	11284	Dermcidin OS=Homo sapiens OX=9606 GN=DCD PE=1 SV=2
1251	1595	O43865|SAHH2_HUMAN	33.86	2	2	7000000	1	1	1	N	58952	S-adenosylhomocysteine hydrolase-like protein 1 OS=Homo sapiens OX=9606 GN=AHCYL1 PE=1 SV=2
1251	1596	Q96HN2|SAHH3_HUMAN	33.86	2	2	7000000	1	1	1	N	66721	Adenosylhomocysteinase 3 OS=Homo sapiens OX=9606 GN=AHCYL2 PE=1 SV=1
1030	1546	O60566|BUB1B_HUMAN	33.83	1	1	2170000	1	1	1	N	119545	Mitotic checkpoint serine/threonine-protein kinase BUB1 beta OS=Homo sapiens OX=9606 GN=BUB1B PE=1 SV=3
1031	1548	Q86TI0|TBCD1_HUMAN	33.73	1	1	4110000	1	1	1	N	133084	TBC1 domain family member 1 OS=Homo sapiens OX=9606 GN=TBC1D1 PE=1 SV=2
1252	1598	O94822|LTN1_HUMAN	33.71	1	1	8100000	1	1	1	N	200550	E3 ubiquitin-protein ligase listerin OS=Homo sapiens OX=9606 GN=LTN1 PE=1 SV=6
1253	1599	Q9NQC3|RTN4_HUMAN	33.59	1	1	0	1	1	1	N	129931	Reticulon-4 OS=Homo sapiens OX=9606 GN=RTN4 PE=1 SV=2
889	1606	Q8WXE9|STON2_HUMAN	33.57	1	1	30400000	1	1	2	N	101165	Stonin-2 OS=Homo sapiens OX=9606 GN=STON2 PE=1 SV=1
1254	1601	P08758|ANXA5_HUMAN	33.56	3	3	15400000	1	1	1	N	35937	Annexin A5 OS=Homo sapiens OX=9606 GN=ANXA5 PE=1 SV=2
1255	1604	P98171|RHG04_HUMAN	33.25	1	1	495000	1	1	1	N	105026	Rho GTPase-activating protein 4 OS=Homo sapiens OX=9606 GN=ARHGAP4 PE=1 SV=2
1259	1616	P11166|GTR1_HUMAN	33.25	2	2	5200000	1	1	1	N	54084	Solute carrier family 2, facilitated glucose transporter member 1 OS=Homo sapiens OX=9606 GN=SLC2A1 PE=1 SV=2
1256	1605	Q05823|RN5A_HUMAN	32.97	2	2	1520000	1	1	1	N	83533	2-5A-dependent ribonuclease OS=Homo sapiens OX=9606 GN=RNASEL PE=1 SV=2
1257	1607	P78417|GSTO1_HUMAN	32.85	6	6	15300000	1	1	1	N	27566	Glutathione S-transferase omega-1 OS=Homo sapiens OX=9606 GN=GSTO1 PE=1 SV=2
1258	1608	P31153|METK2_HUMAN	32.78	3	3	13500000	1	1	1	N	43661	S-adenosylmethionine synthase isoform type-2 OS=Homo sapiens OX=9606 GN=MAT2A PE=1 SV=1
1032	1583	P07339|CATD_HUMAN	32.46	2	2	15600000	1	1	1	N	44552	Cathepsin D OS=Homo sapiens OX=9606 GN=CTSD PE=1 SV=1
1261	1623	P48426|PI42A_HUMAN	32.43	2	2	0	1	1	1	N	46225	Phosphatidylinositol 5-phosphate 4-kinase type-2 alpha OS=Homo sapiens OX=9606 GN=PIP4K2A PE=1 SV=2
1260	1618	Q5SNT2|TM201_HUMAN	32.25	1	1	0	1	1	1	N	72236	Transmembrane protein 201 OS=Homo sapiens OX=9606 GN=TMEM201 PE=1 SV=1
1262	1626	P56589|PEX3_HUMAN	32.11	3	3	0	1	1	1	N	42140	Peroxisomal biogenesis factor 3 OS=Homo sapiens OX=9606 GN=PEX3 PE=1 SV=1
1263	1628	Q92575|UBXN4_HUMAN	31.86	5	5	9670000	1	1	1	N	56778	UBX domain-containing protein 4 OS=Homo sapiens OX=9606 GN=UBXN4 PE=1 SV=2
1271	1663	Q9Y6G9|DC1L1_HUMAN	31.85	1	1	8450000	1	1	1	N	56579	Cytoplasmic dynein 1 light intermediate chain 1 OS=Homo sapiens OX=9606 GN=DYNC1LI1 PE=1 SV=3
1270	1660	O75390|CISY_HUMAN	31.73	2	2	0	1	1	1	N	51712	Citrate synthase, mitochondrial OS=Homo sapiens OX=9606 GN=CS PE=1 SV=2
1265	1630	P35250|RFC2_HUMAN	31.42	3	3	14300000	1	1	1	N	39157	Replication factor C subunit 2 OS=Homo sapiens OX=9606 GN=RFC2 PE=1 SV=3
1264	1629	P52888|THOP1_HUMAN	31.28	3	3	0	1	1	1	N	78840	Thimet oligopeptidase OS=Homo sapiens OX=9606 GN=THOP1 PE=1 SV=2
1266	1631	A1X283|SPD2B_HUMAN	31.21	2	2	1230000	1	1	1	N	101579	SH3 and PX domain-containing protein 2B OS=Homo sapiens OX=9606 GN=SH3PXD2B PE=1 SV=3
1268	1648	P08579|RU2B_HUMAN	31.03	3	3	10200000	1	1	1	N	25486	U2 small nuclear ribonucleoprotein B'' OS=Homo sapiens OX=9606 GN=SNRPB2 PE=1 SV=1
1268	1654	P09012|SNRPA_HUMAN	31.03	2	2	10200000	1	1	1	N	31280	U1 small nuclear ribonucleoprotein A OS=Homo sapiens OX=9606 GN=SNRPA PE=1 SV=3
1267	1635	Q5W0B1|RN219_HUMAN	30.9	2	2	4040000	1	1	1	N	81117	RING finger protein 219 OS=Homo sapiens OX=9606 GN=RNF219 PE=1 SV=1
1033	1614	Q5SW79|CE170_HUMAN	30.85	1	1	4960000	1	1	1	N	175292	Centrosomal protein of 170 kDa OS=Homo sapiens OX=9606 GN=CEP170 PE=1 SV=1
1034	1622	Q16539|MK14_HUMAN	30.8	2	2	0	1	1	1	N	41293	Mitogen-activated protein kinase 14 OS=Homo sapiens OX=9606 GN=MAPK14 PE=1 SV=3
1034	1637	Q15759|MK11_HUMAN	30.8	2	2	0	1	1	1	N	41357	Mitogen-activated protein kinase 11 OS=Homo sapiens OX=9606 GN=MAPK11 PE=1 SV=2
1034	1638	O15264|MK13_HUMAN	30.8	2	2	0	1	1	1	N	42090	Mitogen-activated protein kinase 13 OS=Homo sapiens OX=9606 GN=MAPK13 PE=1 SV=1
1034	1639	P53778|MK12_HUMAN	30.8	2	2	0	1	1	1	N	41940	Mitogen-activated protein kinase 12 OS=Homo sapiens OX=9606 GN=MAPK12 PE=1 SV=3
1034	1641	Q86YV6|MYLK4_HUMAN	30.8	2	2	0	1	1	1	N	44508	Myosin light chain kinase family member 4 OS=Homo sapiens OX=9606 GN=MYLK4 PE=1 SV=2
1034	1642	P45984|MK09_HUMAN	30.8	2	2	0	1	1	1	N	48139	Mitogen-activated protein kinase 9 OS=Homo sapiens OX=9606 GN=MAPK9 PE=1 SV=2
1034	1643	P45983|MK08_HUMAN	30.8	2	2	0	1	1	1	N	48296	Mitogen-activated protein kinase 8 OS=Homo sapiens OX=9606 GN=MAPK8 PE=1 SV=2
1034	1644	P53779|MK10_HUMAN	30.8	2	2	0	1	1	1	N	52586	Mitogen-activated protein kinase 10 OS=Homo sapiens OX=9606 GN=MAPK10 PE=1 SV=2
1034	1645	Q9H1R3|MYLK2_HUMAN	30.8	1	1	0	1	1	1	N	64685	Myosin light chain kinase 2, skeletal/cardiac muscle OS=Homo sapiens OX=9606 GN=MYLK2 PE=1 SV=3
1034	1649	Q32MK0|MYLK3_HUMAN	30.8	1	1	0	1	1	1	N	88393	Myosin light chain kinase 3 OS=Homo sapiens OX=9606 GN=MYLK3 PE=1 SV=3
1034	1667	Q15746|MYLK_HUMAN	30.8	0	0	0	1	1	1	N	210713	Myosin light chain kinase, smooth muscle OS=Homo sapiens OX=9606 GN=MYLK PE=1 SV=4
1035	1624	Q9Y613|FHOD1_HUMAN	30.58	1	1	5590000	1	1	1	N	126551	FH1/FH2 domain-containing protein 1 OS=Homo sapiens OX=9606 GN=FHOD1 PE=1 SV=3
1036	1627	Q9BT78|CSN4_HUMAN	30.56	3	3	10900000	1	1	1	N	46269	COP9 signalosome complex subunit 4 OS=Homo sapiens OX=9606 GN=COPS4 PE=1 SV=1
1269	1655	O60256|KPRB_HUMAN	30.48	7	7	0	1	1	1	N	40926	Phosphoribosyl pyrophosphate synthase-associated protein 2 OS=Homo sapiens OX=9606 GN=PRPSAP2 PE=1 SV=1
1272	1670	P35249|RFC4_HUMAN	29.71	3	3	8030000	1	1	1	N	39682	Replication factor C subunit 4 OS=Homo sapiens OX=9606 GN=RFC4 PE=1 SV=2
1273	1672	P60903|S10AA_HUMAN	29.6	10	10	10800000	1	1	1	N	11203	Protein S100-A10 OS=Homo sapiens OX=9606 GN=S100A10 PE=1 SV=2
1282	1687	Q9Y2V7|COG6_HUMAN	29.51	1	1	7610000	1	1	1	N	73279	Conserved oligomeric Golgi complex subunit 6 OS=Homo sapiens OX=9606 GN=COG6 PE=1 SV=2
1274	1674	P05091|ALDH2_HUMAN	29.39	3	3	11400000	1	1	1	N	56381	Aldehyde dehydrogenase, mitochondrial OS=Homo sapiens OX=9606 GN=ALDH2 PE=1 SV=2
1275	1675	P51398|RT29_HUMAN	29.39	4	4	0	1	1	1	N	45566	28S ribosomal protein S29, mitochondrial OS=Homo sapiens OX=9606 GN=DAP3 PE=1 SV=1
951	1593	Q14318|FKBP8_HUMAN	29.34	2	2	4150000	1	1	1	N	44562	Peptidyl-prolyl cis-trans isomerase FKBP8 OS=Homo sapiens OX=9606 GN=FKBP8 PE=1 SV=2
1281	1685	O15260|SURF4_HUMAN	29.18	3	3	9050000	1	1	1	N	30394	Surfeit locus protein 4 OS=Homo sapiens OX=9606 GN=SURF4 PE=1 SV=3
1276	1678	P40938|RFC3_HUMAN	29.17	3	3	5320000	1	1	1	N	40556	Replication factor C subunit 3 OS=Homo sapiens OX=9606 GN=RFC3 PE=1 SV=2
1277	1679	Q9NRW3|ABC3C_HUMAN	29.1	7	7	503000	1	1	1	Y	22826	DNA dC->dU-editing enzyme APOBEC-3C OS=Homo sapiens OX=9606 GN=APOBEC3C PE=1 SV=2
1278	1680	P49902|5NTC_HUMAN	29.06	4	4	2180000	1	1	1	N	64970	Cytosolic purine 5'-nucleotidase OS=Homo sapiens OX=9606 GN=NT5C2 PE=1 SV=1
1039	1658	O75844|FACE1_HUMAN	29.02	2	2	0	1	1	1	N	54813	CAAX prenyl protease 1 homolog OS=Homo sapiens OX=9606 GN=ZMPSTE24 PE=1 SV=2
1279	1682	P10599|THIO_HUMAN	28.92	10	10	0	1	1	1	N	11737	Thioredoxin OS=Homo sapiens OX=9606 GN=TXN PE=1 SV=3
1288	1714	P05107|ITB2_HUMAN	28.87	1	1	14600000	1	1	1	N	84782	Integrin beta-2 OS=Homo sapiens OX=9606 GN=ITGB2 PE=1 SV=2
1283	1692	O95816|BAG2_HUMAN	28.86	3	3	13700000	1	1	1	N	23772	BAG family molecular chaperone regulator 2 OS=Homo sapiens OX=9606 GN=BAG2 PE=1 SV=1
1283	1700	Q9UL42|PNMA2_HUMAN	28.86	2	2	13700000	1	1	1	N	41509	Paraneoplastic antigen Ma2 OS=Homo sapiens OX=9606 GN=PNMA2 PE=1 SV=2
1040	1661	P46821|MAP1B_HUMAN	28.84	0	0	2670000	1	1	1	N	270632	Microtubule-associated protein 1B OS=Homo sapiens OX=9606 GN=MAP1B PE=1 SV=2
1038	1652	Q8IYI6|EXOC8_HUMAN	28.84	2	2	8020000	1	1	1	N	81799	Exocyst complex component 8 OS=Homo sapiens OX=9606 GN=EXOC8 PE=1 SV=2
1048	1694	P28066|PSA5_HUMAN	28.83	3	3	9140000	1	1	1	N	26411	Proteasome subunit alpha type-5 OS=Homo sapiens OX=9606 GN=PSMA5 PE=1 SV=3
1037	1650	Q9Y305|ACOT9_HUMAN	28.82	2	2	8170000	1	1	1	Y	49902	Acyl-coenzyme A thioesterase 9, mitochondrial OS=Homo sapiens OX=9606 GN=ACOT9 PE=1 SV=2
1280	1684	Q9BW27|NUP85_HUMAN	28.8	3	3	1180000	1	1	1	Y	75019	Nuclear pore complex protein Nup85 OS=Homo sapiens OX=9606 GN=NUP85 PE=1 SV=1
1287	1709	Q5H9R7|PP6R3_HUMAN	28.65	1	1	12800000	1	1	1	N	97669	Serine/threonine-protein phosphatase 6 regulatory subunit 3 OS=Homo sapiens OX=9606 GN=PPP6R3 PE=1 SV=2
1284	1702	Q5VUA4|ZN318_HUMAN	28.49	1	1	1450000	1	1	1	N	251110	Zinc finger protein 318 OS=Homo sapiens OX=9606 GN=ZNF318 PE=1 SV=2
1302	1738	Q15596|NCOA2_HUMAN	28.43	0	0	229000	1	1	1	N	159156	Nuclear receptor coactivator 2 OS=Homo sapiens OX=9606 GN=NCOA2 PE=1 SV=2
683	1705	Q16650|TBR1_HUMAN	28.11	2	2	33500000	1	1	3	N	74053	T-box brain protein 1 OS=Homo sapiens OX=9606 GN=TBR1 PE=1 SV=1
1285	1707	Q92994|TF3B_HUMAN	28.05	4	4	4260000	1	1	1	N	73840	Transcription factor IIIB 90 kDa subunit OS=Homo sapiens OX=9606 GN=BRF1 PE=1 SV=1
1286	1708	Q96K12|FACR2_HUMAN	28.04	4	4	2100000	1	1	1	N	59439	Fatty acyl-CoA reductase 2 OS=Homo sapiens OX=9606 GN=FAR2 PE=1 SV=1
1041	1698	Q6NUK1|SCMC1_HUMAN	27.96	2	2	6110000	1	1	1	N	53354	Calcium-binding mitochondrial carrier protein SCaMC-1 OS=Homo sapiens OX=9606 GN=SLC25A24 PE=1 SV=2
1294	1726	P21283|VATC1_HUMAN	27.79	2	2	0	1	1	1	N	43942	V-type proton ATPase subunit C 1 OS=Homo sapiens OX=9606 GN=ATP6V1C1 PE=1 SV=4
1289	1718	Q13243|SRSF5_HUMAN	27.77	3	3	8940000	1	1	1	N	31264	Serine/arginine-rich splicing factor 5 OS=Homo sapiens OX=9606 GN=SRSF5 PE=1 SV=1
1042	1713	P62491|RB11A_HUMAN	27.7	13	13	0	1	1	1	N	24394	Ras-related protein Rab-11A OS=Homo sapiens OX=9606 GN=RAB11A PE=1 SV=3
1290	1719	Q12904|AIMP1_HUMAN	27.61	5	5	8170000	1	1	1	N	34353	Aminoacyl tRNA synthase complex-interacting multifunctional protein 1 OS=Homo sapiens OX=9606 GN=AIMP1 PE=1 SV=2
1292	1721	P27707|DCK_HUMAN	27.58	4	4	0	1	1	1	N	30519	Deoxycytidine kinase OS=Homo sapiens OX=9606 GN=DCK PE=1 SV=1
1291	1720	Q13617|CUL2_HUMAN	27.58	2	2	4450000	1	1	1	N	86983	Cullin-2 OS=Homo sapiens OX=9606 GN=CUL2 PE=1 SV=2
1293	1723	Q15048|LRC14_HUMAN	27.46	2	2	0	1	1	1	N	54513	Leucine-rich repeat-containing protein 14 OS=Homo sapiens OX=9606 GN=LRRC14 PE=1 SV=1
1043	1722	Q7Z7M8|B3GN8_HUMAN	27.45	2	2	2880000	1	1	1	N	43396	UDP-GlcNAc:betaGal beta-1,3-N-acetylglucosaminyltransferase 8 OS=Homo sapiens OX=9606 GN=B3GNT8 PE=1 SV=1
1295	1728	Q9NSC5|HOME3_HUMAN	27.41	4	4	3740000	1	1	1	N	39836	Homer protein homolog 3 OS=Homo sapiens OX=9606 GN=HOMER3 PE=1 SV=2
1296	1730	Q9ULJ6|ZMIZ1_HUMAN	27.22	1	1	566000	1	1	1	N	115483	Zinc finger MIZ domain-containing protein 1 OS=Homo sapiens OX=9606 GN=ZMIZ1 PE=1 SV=3
952	1703	A6NC98|CC88B_HUMAN	27.11	1	1	9160000	1	1	1	N	164808	Coiled-coil domain-containing protein 88B OS=Homo sapiens OX=9606 GN=CCDC88B PE=1 SV=1
1299	1735	Q9NQ86|TRI36_HUMAN	27.11	1	1	438000	1	1	1	Y	83014	E3 ubiquitin-protein ligase TRIM36 OS=Homo sapiens OX=9606 GN=TRIM36 PE=1 SV=2
1297	1732	P21964|COMT_HUMAN	27.08	6	6	0	1	1	1	Y	30037	Catechol O-methyltransferase OS=Homo sapiens OX=9606 GN=COMT PE=1 SV=2
1298	1733	P25789|PSA4_HUMAN	27.05	3	3	10800000	1	1	1	N	29484	Proteasome subunit alpha type-4 OS=Homo sapiens OX=9606 GN=PSMA4 PE=1 SV=1
1044	1724	Q15008|PSMD6_HUMAN	26.94	4	4	23600000	1	1	1	N	45531	26S proteasome non-ATPase regulatory subunit 6 OS=Homo sapiens OX=9606 GN=PSMD6 PE=1 SV=1
1301	1737	Q8IXT5|RB12B_HUMAN	26.86	1	1	684000	1	1	1	N	118103	RNA-binding protein 12B OS=Homo sapiens OX=9606 GN=RBM12B PE=1 SV=2
1306	1747	Q9GZR7|DDX24_HUMAN	26.64	1	1	327000	1	1	1	N	96332	ATP-dependent RNA helicase DDX24 OS=Homo sapiens OX=9606 GN=DDX24 PE=1 SV=1
1303	1739	P06730|IF4E_HUMAN	26.55	3	3	14100000	1	1	1	N	25097	Eukaryotic translation initiation factor 4E OS=Homo sapiens OX=9606 GN=EIF4E PE=1 SV=2
1300	1736	Q5JTZ9|SYAM_HUMAN	26.47	2	2	5100000	1	1	1	N	107340	Alanine--tRNA ligase, mitochondrial OS=Homo sapiens OX=9606 GN=AARS2 PE=1 SV=1
1304	1743	P01009|A1AT_HUMAN	26.12	4	4	0	1	1	1	N	46737	Alpha-1-antitrypsin OS=Homo sapiens OX=9606 GN=SERPINA1 PE=1 SV=3
1307	1748	Q8NH10|OR8U1_HUMAN	26.08	2	2	11900000	1	1	1	N	35088	Olfactory receptor 8U1 OS=Homo sapiens OX=9606 GN=OR8U1 PE=3 SV=1
1307	1749	P0C7N5|OR8U9_HUMAN	26.08	2	2	11900000	1	1	1	N	35054	Olfactory receptor 8U9 OS=Homo sapiens OX=9606 GN=OR8U9 PE=3 SV=1
1307	1750	Q8N0Y5|OR8I2_HUMAN	26.08	2	2	11900000	1	1	1	N	34661	Olfactory receptor 8I2 OS=Homo sapiens OX=9606 GN=OR8I2 PE=2 SV=1
1307	1751	Q8NH79|OR6X1_HUMAN	26.08	2	2	11900000	1	1	1	N	34727	Olfactory receptor 6X1 OS=Homo sapiens OX=9606 GN=OR6X1 PE=2 SV=1
1307	1754	P52306|GDS1_HUMAN	26.08	1	1	11900000	1	1	1	N	66317	Rap1 GTPase-GDP dissociation stimulator 1 OS=Homo sapiens OX=9606 GN=RAP1GDS1 PE=1 SV=3
1307	1759	Q9C0E2|XPO4_HUMAN	26.08	1	1	11900000	1	1	1	N	130139	Exportin-4 OS=Homo sapiens OX=9606 GN=XPO4 PE=1 SV=2
1308	1757	Q8WUA2|PPIL4_HUMAN	25.93	3	3	0	1	1	1	N	57225	Peptidyl-prolyl cis-trans isomerase-like 4 OS=Homo sapiens OX=9606 GN=PPIL4 PE=1 SV=1
1309	1758	P09960|LKHA4_HUMAN	25.85	3	3	1370000	1	1	1	Y	69285	Leukotriene A-4 hydrolase OS=Homo sapiens OX=9606 GN=LTA4H PE=1 SV=2
684	1761	Q12802|AKP13_HUMAN	25.84	0	0	395000000	1	1	1	N	307550	A-kinase anchor protein 13 OS=Homo sapiens OX=9606 GN=AKAP13 PE=1 SV=2
921	1741	P02452|CO1A1_HUMAN	25.63	1	1	20200000	1	1	1	N	138942	Collagen alpha-1(I) chain OS=Homo sapiens OX=9606 GN=COL1A1 PE=1 SV=5
1046	1763	Q96JB2|COG3_HUMAN	25.52	1	1	7180000	1	1	1	N	94096	Conserved oligomeric Golgi complex subunit 3 OS=Homo sapiens OX=9606 GN=COG3 PE=1 SV=3
1310	1765	O60885|BRD4_HUMAN	25.3	1	1	9160000	1	1	1	Y	152218	Bromodomain-containing protein 4 OS=Homo sapiens OX=9606 GN=BRD4 PE=1 SV=2
1311	1766	O94761|RECQ4_HUMAN	25.27	1	1	0	1	1	1	N	133067	ATP-dependent DNA helicase Q4 OS=Homo sapiens OX=9606 GN=RECQL4 PE=1 SV=2
910	1755	Q5JRA6|TGO1_HUMAN	24.93	1	1	0	1	1	1	N	213700	Transport and Golgi organization protein 1 homolog OS=Homo sapiens OX=9606 GN=MIA3 PE=1 SV=1
1312	1771	O00471|EXOC5_HUMAN	24.82	2	2	483000	1	1	1	Y	81853	Exocyst complex component 5 OS=Homo sapiens OX=9606 GN=EXOC5 PE=1 SV=1
1047	1768	O95630|STABP_HUMAN	24.75	2	2	19600000	1	1	1	N	48077	STAM-binding protein OS=Homo sapiens OX=9606 GN=STAMBP PE=1 SV=1
765	1772	O95786|DDX58_HUMAN	24.73	2	2	0	1	1	1	Y	106600	Probable ATP-dependent RNA helicase DDX58 OS=Homo sapiens OX=9606 GN=DDX58 PE=1 SV=2
1313	1773	Q969V3|NCLN_HUMAN	24.72	2	2	0	1	1	1	N	62974	Nicalin OS=Homo sapiens OX=9606 GN=NCLN PE=1 SV=2
1314	1776	Q9UI10|EI2BD_HUMAN	24.54	3	3	0	1	1	1	Y	57557	Translation initiation factor eIF-2B subunit delta OS=Homo sapiens OX=9606 GN=EIF2B4 PE=1 SV=2
892	1779	Q15027|ACAP1_HUMAN	24.37	2	2	73400000	1	1	1	N	81536	Arf-GAP with coiled-coil, ANK repeat and PH domain-containing protein 1 OS=Homo sapiens OX=9606 GN=ACAP1 PE=1 SV=1
1315	1781	Q96A65|EXOC4_HUMAN	24.3	2	2	2230000	1	1	1	N	110498	Exocyst complex component 4 OS=Homo sapiens OX=9606 GN=EXOC4 PE=1 SV=1
1316	1786	O00422|SAP18_HUMAN	24.17	5	5	18700000	1	1	1	Y	17561	Histone deacetylase complex subunit SAP18 OS=Homo sapiens OX=9606 GN=SAP18 PE=1 SV=1
1317	1791	Q14315|FLNC_HUMAN	23.73	1	1	4850000	1	1	1	N	291020	Filamin-C OS=Homo sapiens OX=9606 GN=FLNC PE=1 SV=3
1318	1792	Q2M389|WASC4_HUMAN	23.7	2	2	0	1	1	1	N	136403	WASH complex subunit 4 OS=Homo sapiens OX=9606 GN=WASHC4 PE=1 SV=2
1319	1793	O14964|HGS_HUMAN	23.7	2	2	5100000	1	1	1	N	86192	Hepatocyte growth factor-regulated tyrosine kinase substrate OS=Homo sapiens OX=9606 GN=HGS PE=1 SV=1
1320	1794	Q9H9B4|SFXN1_HUMAN	23.68	3	3	0	1	1	1	N	35619	Sideroflexin-1 OS=Homo sapiens OX=9606 GN=SFXN1 PE=1 SV=4
1321	1800	Q9BPX3|CND3_HUMAN	23.47	1	1	7900000	1	1	1	N	114334	Condensin complex subunit 3 OS=Homo sapiens OX=9606 GN=NCAPG PE=1 SV=1
1052	1799	P04083|ANXA1_HUMAN	23.18	5	5	4240000	1	1	1	N	38714	Annexin A1 OS=Homo sapiens OX=9606 GN=ANXA1 PE=1 SV=2
1323	1803	Q9HAZ2|PRD16_HUMAN	23.06	1	1	8440000	1	1	1	N	140251	PR domain zinc finger protein 16 OS=Homo sapiens OX=9606 GN=PRDM16 PE=1 SV=3
1324	1806	Q562E7|WDR81_HUMAN	22.91	0	0	0	1	1	1	Y	211695	WD repeat-containing protein 81 OS=Homo sapiens OX=9606 GN=WDR81 PE=1 SV=2

## Sheet: SIRPB2
Protein Group	Protein ID	Accession	-10lgP	Coverage (%)	Coverage (%) Sample 2	Intensity Sample 2	#Peptides	#Unique	#Spec Sample 2	PTM	Avg. Mass	Description
1	155	P06737|PYGL_HUMAN	441.51	72	72	3240000000	79	66	207	Y	97149	Glycogen phosphorylase, liver form OS=Homo sapiens OX=9606 GN=PYGL PE=1 SV=4
3	5	P04264|K2C1_HUMAN	399.55	66	66	7030000000	62	37	186	Y	66039	Keratin, type II cytoskeletal 1 OS=Homo sapiens OX=9606 GN=KRT1 PE=1 SV=6
6	27	P13645|K1C10_HUMAN	376.88	59	59	2760000000	50	41	117	Y	58827	Keratin, type I cytoskeletal 10 OS=Homo sapiens OX=9606 GN=KRT10 PE=1 SV=6
6	28	#CONTAM#P13645	376.88	58	58	2760000000	50	41	117	Y	59511	SWISS-PROT:#CONTAM#P13645 Tax_Id=9606 Gene_Symbol=KRT10 Keratin, type I cytoskeletal 10
7	107	P35527|K1C9_HUMAN	359.85	71	71	3740000000	34	33	108	Y	62064	Keratin, type I cytoskeletal 9 OS=Homo sapiens OX=9606 GN=KRT9 PE=1 SV=3
5	1	P60709|ACTB_HUMAN	349.62	92	92	1360000000	39	14	135	Y	41737	Actin, cytoplasmic 1 OS=Homo sapiens OX=9606 GN=ACTB PE=1 SV=1
5	2	#CONTAM#P60712	349.62	92	92	1360000000	39	14	135	Y	41737	SWISS-PROT:#CONTAM#P60712 (Bos taurus) Actin, cytoplasmic 1
5	14	P63261|ACTG_HUMAN	349.62	92	92	1360000000	39	14	135	Y	41793	Actin, cytoplasmic 2 OS=Homo sapiens OX=9606 GN=ACTG1 PE=1 SV=1
8	22	P35908|K22E_HUMAN	345.42	70	70	1330000000	50	31	109	Y	65433	Keratin, type II cytoskeletal 2 epidermal OS=Homo sapiens OX=9606 GN=KRT2 PE=1 SV=2
8	23	#CONTAM#P35908	345.42	69	69	1330000000	50	31	109	Y	65865	SWISS-PROT:#CONTAM#P35908 Tax_Id=9606 Gene_Symbol=KRT2 Keratin, type II cytoskeletal 2 epidermal
9	30	#CONTAM#P02768-1	344.07	69	69	1220000000	45	40	94	Y	69367	SWISS-PROT:#CONTAM#P02768-1 Tax_Id=9606 Gene_Symbol=ALB Isoform 1 of Serum albumin precursor
9	31	P02768|ALBU_HUMAN	344.07	69	69	1220000000	45	40	94	Y	69367	Serum albumin OS=Homo sapiens OX=9606 GN=ALB PE=1 SV=2
11	3	P35579|MYH9_HUMAN	334.56	34	34	395000000	50	44	74	Y	226530	Myosin-9 OS=Homo sapiens OX=9606 GN=MYH9 PE=1 SV=4
4	445	#CONTAM#P00761	327.77	46	46	33600000000	31	28	167	Y	24409	SWISS-PROT:#CONTAM#P00761|TRYP_PIG Trypsin - Sus scrofa (Pig).
2	5297	Q5JXA9|SIRB2_HUMAN	323.51	66	66	4390000000	28	28	194	Y	36968	Signal-regulatory protein beta-2 OS=Homo sapiens OX=9606 GN=SIRPB2 PE=2 SV=1
10	161	#CONTAM#Q9U6Y5	311.8	72	72	3680000000	23	23	75	Y	28107	SWISS-PROT:#CONTAM#Q9U6Y5 Green fluorescent protein (GFP-Cter-HisTag)
22	52	Q9BQE3|TBA1C_HUMAN	300.29	63	63	24200000	22	2	50	Y	49895	Tubulin alpha-1C chain OS=Homo sapiens OX=9606 GN=TUBA1C PE=1 SV=1
19	1212	P11216|PYGB_HUMAN	283.43	31	31	69200000	25	12	51	Y	96696	Glycogen phosphorylase, brain form OS=Homo sapiens OX=9606 GN=PYGB PE=1 SV=5
17	344	#CONTAM#P02533	281.76	56	56	129000000	30	10	56	Y	51622	SWISS-PROT:#CONTAM#P02533 Tax_Id=9606 Gene_Symbol=KRT14 Keratin, type I cytoskeletal 14
17	345	P02533|K1C14_HUMAN	281.76	56	56	129000000	30	10	56	Y	51562	Keratin, type I cytoskeletal 14 OS=Homo sapiens OX=9606 GN=KRT14 PE=1 SV=4
21	548	P08779|K1C16_HUMAN	280.73	50	50	107000000	27	10	50	Y	51268	Keratin, type I cytoskeletal 16 OS=Homo sapiens OX=9606 GN=KRT16 PE=1 SV=4
21	549	#CONTAM#P08779	280.73	50	50	107000000	27	10	50	Y	51268	SWISS-PROT:#CONTAM#P08779 Tax_Id=9606 Gene_Symbol=KRT16 Keratin, type I cytoskeletal 16
13	123	P13647|K2C5_HUMAN	279.92	44	44	110000000	36	8	66	Y	62378	Keratin, type II cytoskeletal 5 OS=Homo sapiens OX=9606 GN=KRT5 PE=1 SV=3
13	124	#CONTAM#P13647	279.92	44	44	110000000	36	8	66	Y	62378	SWISS-PROT:#CONTAM#P13647 Tax_Id=9606 Gene_Symbol=KRT5 Keratin, type II cytoskeletal 5
12	170	#CONTAM#P02538	276.51	44	44	19800000	36	3	74	Y	60045	SWISS-PROT:#CONTAM#P02538 Tax_Id=9606 Gene_Symbol=KRT6A Keratin, type II cytoskeletal 6A
12	171	P02538|K2C6A_HUMAN	276.51	44	44	19800000	36	3	74	Y	60045	Keratin, type II cytoskeletal 6A OS=Homo sapiens OX=9606 GN=KRT6A PE=1 SV=3
34	59	P68366|TBA4A_HUMAN	269.88	46	46	15300000	15	2	32	Y	49924	Tubulin alpha-4A chain OS=Homo sapiens OX=9606 GN=TUBA4A PE=1 SV=1
23	18	P68371|TBB4B_HUMAN	264.53	48	48	32800000	22	3	48	Y	49831	Tubulin beta-4B chain OS=Homo sapiens OX=9606 GN=TUBB4B PE=1 SV=1
24	15	P07437|TBB5_HUMAN	262.58	48	48	51400000	21	3	47	Y	49671	Tubulin beta chain OS=Homo sapiens OX=9606 GN=TUBB PE=1 SV=2
33	7	Q00610|CLH1_HUMAN	254.45	18	18	98200000	23	23	31	Y	191613	Clathrin heavy chain 1 OS=Homo sapiens OX=9606 GN=CLTC PE=1 SV=5
15	64	P68032|ACTC_HUMAN	254.37	41	41	0	22	2	63	Y	42019	Actin, alpha cardiac muscle 1 OS=Homo sapiens OX=9606 GN=ACTC1 PE=1 SV=1
15	80	P63267|ACTH_HUMAN	254.37	41	41	0	22	2	63	Y	41877	Actin, gamma-enteric smooth muscle OS=Homo sapiens OX=9606 GN=ACTG2 PE=1 SV=1
15	66	P62736|ACTA_HUMAN	254.37	41	41	0	22	2	63	Y	42009	Actin, aortic smooth muscle OS=Homo sapiens OX=9606 GN=ACTA2 PE=1 SV=1
42	21	Q01518|CAP1_HUMAN	239.65	34	34	94600000	13	13	24	Y	51902	Adenylyl cyclase-associated protein 1 OS=Homo sapiens OX=9606 GN=CAP1 PE=1 SV=5
45	67	P68104|EF1A1_HUMAN	235.06	42	42	281000000	16	16	26	Y	50141	Elongation factor 1-alpha 1 OS=Homo sapiens OX=9606 GN=EEF1A1 PE=1 SV=1
45	68	Q5VTE0|EF1A3_HUMAN	235.06	42	42	281000000	16	16	26	Y	50185	Putative elongation factor 1-alpha-like 3 OS=Homo sapiens OX=9606 GN=EEF1A1P5 PE=5 SV=1
35	539	Q04695|K1C17_HUMAN	230.02	32	32	14200000	16	2	30	Y	48106	Keratin, type I cytoskeletal 17 OS=Homo sapiens OX=9606 GN=KRT17 PE=1 SV=2
35	540	#CONTAM#Q04695	230.02	32	32	14200000	16	2	30	Y	48106	SWISS-PROT:#CONTAM#Q04695 Tax_Id=9606 Gene_Symbol=KRT17 Keratin, type I cytoskeletal 17
49	5298	O43790|KRT86_HUMAN	229.07	33	33	28500000	19	10	25	Y	53501	Keratin, type II cuticular Hb6 OS=Homo sapiens OX=9606 GN=KRT86 PE=1 SV=1
49	5299	#CONTAM#O43790	229.07	33	33	28500000	19	10	25	Y	53501	SWISS-PROT:#CONTAM#O43790 Keratin, type II cuticular Hb6 (Hair keratin, type II Hb6) (ghHb6) - Homo sapiens (Human).
49	3790	Q14533|KRT81_HUMAN	229.07	32	32	28500000	19	10	25	Y	54928	Keratin, type II cuticular Hb1 OS=Homo sapiens OX=9606 GN=KRT81 PE=1 SV=3
49	3791	#CONTAM#Q14533	229.07	32	32	28500000	19	10	25	Y	54971	SWISS-PROT:#CONTAM#Q14533 Keratin, type II cuticular Hb1 (Hair keratin, type II Hb1) (ghHKb1) (ghHb1) (MLN 137) - Homo sapiens (Human).
52	100	P10809|CH60_HUMAN	228.72	34	34	109000000	14	14	19	Y	61055	60 kDa heat shock protein, mitochondrial OS=Homo sapiens OX=9606 GN=HSPD1 PE=1 SV=2
48	33	P11142|HSP7C_HUMAN	228.15	29	29	142000000	17	13	25	Y	70898	Heat shock cognate 71 kDa protein OS=Homo sapiens OX=9606 GN=HSPA8 PE=1 SV=1
18	268	#CONTAM#P50446	219.72	27	27	1830000	22	1	56	Y	59335	SWISS-PROT:#CONTAM#P50446 Tax_Id=10090 Gene_Symbol=Krt6a Keratin, type II cytoskeletal 6A
25	142	Q562R1|ACTBL_HUMAN	216.33	40	40	0	16	5	42	Y	42003	Beta-actin-like protein 2 OS=Homo sapiens OX=9606 GN=ACTBL2 PE=1 SV=2
59	85	P14618|KPYM_HUMAN	214.89	37	37	97300000	13	11	17	Y	57937	Pyruvate kinase PKM OS=Homo sapiens OX=9606 GN=PKM PE=1 SV=4
39	29	P08238|HS90B_HUMAN	209.83	29	29	54100000	17	13	28	Y	83264	Heat shock protein HSP 90-beta OS=Homo sapiens OX=9606 GN=HSP90AB1 PE=1 SV=4
29	277	#CONTAM#ENSEMBL:ENSBTAP00000038253	209.67	18	18	0	17	1	41	Y	63165	(Bos taurus) 63 kDa protein
61	45	P11021|BIP_HUMAN	207.72	28	28	38300000	14	12	16	Y	72333	Endoplasmic reticulum chaperone BiP OS=Homo sapiens OX=9606 GN=HSPA5 PE=1 SV=2
32	156	A5A3E0|POTEF_HUMAN	202.02	12	12	26800000	11	1	32	Y	121444	POTE ankyrin domain family member F OS=Homo sapiens OX=9606 GN=POTEF PE=1 SV=2
36	318	#CONTAM#Q3TTY5	189.18	15	15	0	14	2	31	Y	70923	SWISS-PROT:#CONTAM#Q3TTY5 Tax_Id=10090 Gene_Symbol=Krt2 Keratin, type II cytoskeletal 2 epidermal
70	220	Q8TDZ2|MICA1_HUMAN	185.4	12	12	61900000	8	8	12	Y	117875	[F-actin]-monooxygenase MICAL1 OS=Homo sapiens OX=9606 GN=MICAL1 PE=1 SV=2
46	238	P23284|PPIB_HUMAN	182.49	49	49	291000000	11	11	24	Y	23743	Peptidyl-prolyl cis-trans isomerase B OS=Homo sapiens OX=9606 GN=PPIB PE=1 SV=2
92	261	P13489|RINI_HUMAN	180.4	30	30	27000000	8	8	8	Y	49974	Ribonuclease inhibitor OS=Homo sapiens OX=9606 GN=RNH1 PE=1 SV=2
76	46	P38646|GRP75_HUMAN	175.3	17	17	51200000	10	10	11	Y	73681	Stress-70 protein, mitochondrial OS=Homo sapiens OX=9606 GN=HSPA9 PE=1 SV=2
41	189	P0CG38|POTEI_HUMAN	175.06	10	10	0	10	1	28	Y	121282	POTE ankyrin domain family member I OS=Homo sapiens OX=9606 GN=POTEI PE=3 SV=1
65	54	P25705|ATPA_HUMAN	172.59	27	27	55300000	10	10	15	Y	59751	ATP synthase subunit alpha, mitochondrial OS=Homo sapiens OX=9606 GN=ATP5F1A PE=1 SV=1
87	639	P05109|S10A8_HUMAN	171.64	38	38	143000000	6	6	10	Y	10835	Protein S100-A8 OS=Homo sapiens OX=9606 GN=S100A8 PE=1 SV=1
81	790	P14923|PLAK_HUMAN	171.43	12	12	40300000	7	7	10	Y	81745	Junction plakoglobin OS=Homo sapiens OX=9606 GN=JUP PE=1 SV=3
73	61	Q9BUF5|TBB6_HUMAN	171.3	17	17	1250000	7	2	13	Y	49857	Tubulin beta-6 chain OS=Homo sapiens OX=9606 GN=TUBB6 PE=1 SV=1
78	162	Q15084|PDIA6_HUMAN	166.97	23	23	49000000	7	7	12	N	48121	Protein disulfide-isomerase A6 OS=Homo sapiens OX=9606 GN=PDIA6 PE=1 SV=1
66	5304	P78386|KRT85_HUMAN	164.63	18	18	1980000	12	3	16	Y	55802	Keratin, type II cuticular Hb5 OS=Homo sapiens OX=9606 GN=KRT85 PE=1 SV=1
66	5305	#CONTAM#P78386	164.63	18	18	1980000	12	3	16	Y	55802	SWISS-PROT:#CONTAM#P78386 Keratin, type II cuticular Hb5 (Hair keratin, type II Hb5) - Homo sapiens (Human).
85	1714	P05107|ITB2_HUMAN	162.38	13	13	30900000	9	9	10	Y	84782	Integrin beta-2 OS=Homo sapiens OX=9606 GN=ITGB2 PE=1 SV=2
106	117	P06576|ATPB_HUMAN	160.91	20	20	51900000	7	7	7	Y	56560	ATP synthase subunit beta, mitochondrial OS=Homo sapiens OX=9606 GN=ATP5F1B PE=1 SV=3
79	2441	P15924|DESP_HUMAN	160.06	4	4	27800000	9	9	11	Y	331774	Desmoplakin OS=Homo sapiens OX=9606 GN=DSP PE=1 SV=3
88	491	Q06830|PRDX1_HUMAN	158.97	36	36	36800000	6	5	9	Y	22110	Peroxiredoxin-1 OS=Homo sapiens OX=9606 GN=PRDX1 PE=1 SV=1
116	442	P09661|RU2A_HUMAN	158.66	38	38	22600000	5	5	5	N	28416	U2 small nuclear ribonucleoprotein A' OS=Homo sapiens OX=9606 GN=SNRPA1 PE=1 SV=2
102	190	Q14697|GANAB_HUMAN	158.02	7	7	11800000	4	4	5	N	106874	Neutral alpha-glucosidase AB OS=Homo sapiens OX=9606 GN=GANAB PE=1 SV=3
109	276	P51659|DHB4_HUMAN	157.19	11	11	24900000	6	6	7	Y	79686	Peroxisomal multifunctional enzyme type 2 OS=Homo sapiens OX=9606 GN=HSD17B4 PE=1 SV=3
107	174	P48643|TCPE_HUMAN	156.81	17	17	7650000	6	6	7	N	59671	T-complex protein 1 subunit epsilon OS=Homo sapiens OX=9606 GN=CCT5 PE=1 SV=1
72	5320	O43914|TYOBP_HUMAN	155.75	27	27	832000000	4	4	13	N	12179	TYRO protein tyrosine kinase-binding protein OS=Homo sapiens OX=9606 GN=TYROBP PE=1 SV=1
115	4704	Q02413|DSG1_HUMAN	155.48	8	8	19300000	5	5	5	Y	113748	Desmoglein-1 OS=Homo sapiens OX=9606 GN=DSG1 PE=1 SV=2
89	92	P04075|ALDOA_HUMAN	154.3	25	25	26200000	8	8	9	Y	39420	Fructose-bisphosphate aldolase A OS=Homo sapiens OX=9606 GN=ALDOA PE=1 SV=2
86	417	P15153|RAC2_HUMAN	153.79	41	41	69400000	8	7	10	Y	21429	Ras-related C3 botulinum toxin substrate 2 OS=Homo sapiens OX=9606 GN=RAC2 PE=1 SV=1
104	34	P13639|EF2_HUMAN	152.8	10	10	25700000	5	5	7	N	95338	Elongation factor 2 OS=Homo sapiens OX=9606 GN=EEF2 PE=1 SV=4
80	252	P0CG39|POTEJ_HUMAN	152.46	10	10	0	7	2	11	Y	117390	POTE ankyrin domain family member J OS=Homo sapiens OX=9606 GN=POTEJ PE=3 SV=1
60	433	#CONTAM#Q6IFZ6	152.24	11	11	0	8	1	17	Y	61359	SWISS-PROT:#CONTAM#Q6IFZ6 Tax_Id=10090 Gene_Symbol=Krt77 Keratin, type II cytoskeletal 1b
114	701	P04843|RPN1_HUMAN	151.49	13	13	17500000	6	6	6	Y	68569	Dolichyl-diphosphooligosaccharide--protein glycosyltransferase subunit 1 OS=Homo sapiens OX=9606 GN=RPN1 PE=1 SV=1
110	287	P34931|HS71L_HUMAN	150.97	9	9	2700000	5	1	7	N	70375	Heat shock 70 kDa protein 1-like OS=Homo sapiens OX=9606 GN=HSPA1L PE=1 SV=2
90	49	P07900|HS90A_HUMAN	147.55	8	8	1320000	5	1	8	Y	84660	Heat shock protein HSP 90-alpha OS=Homo sapiens OX=9606 GN=HSP90AA1 PE=1 SV=5
144	193	P19338|NUCL_HUMAN	145.82	8	8	9220000	4	4	4	N	76615	Nucleolin OS=Homo sapiens OX=9606 GN=NCL PE=1 SV=3
123	135	P04406|G3P_HUMAN	144.39	19	19	27300000	4	4	5	Y	36053	Glyceraldehyde-3-phosphate dehydrogenase OS=Homo sapiens OX=9606 GN=GAPDH PE=1 SV=3
96	337	P62937|PPIA_HUMAN	141.9	34	34	127000000	5	5	9	Y	18012	Peptidyl-prolyl cis-trans isomerase A OS=Homo sapiens OX=9606 GN=PPIA PE=1 SV=2
118	104	P49411|EFTU_HUMAN	140.73	17	17	26400000	6	6	6	Y	49542	Elongation factor Tu, mitochondrial OS=Homo sapiens OX=9606 GN=TUFM PE=1 SV=2
121	168	Q15365|PCBP1_HUMAN	140.56	29	29	5760000	6	4	6	Y	37498	Poly(rC)-binding protein 1 OS=Homo sapiens OX=9606 GN=PCBP1 PE=1 SV=2
139	165	P40227|TCPZ_HUMAN	140.07	12	12	12600000	4	4	4	N	58024	T-complex protein 1 subunit zeta OS=Homo sapiens OX=9606 GN=CCT6A PE=1 SV=3
108	136	P42224|STAT1_HUMAN	138.06	8	8	14100000	5	5	5	Y	87335	Signal transducer and activator of transcription 1-alpha/beta OS=Homo sapiens OX=9606 GN=STAT1 PE=1 SV=2
103	324	P23528|COF1_HUMAN	137.3	44	44	22600000	4	4	6	N	18502	Cofilin-1 OS=Homo sapiens OX=9606 GN=CFL1 PE=1 SV=3
125	714	P09382|LEG1_HUMAN	137	35	35	24900000	4	4	6	Y	14716	Galectin-1 OS=Homo sapiens OX=9606 GN=LGALS1 PE=1 SV=2
77	1087	Q8N1N4|K2C78_HUMAN	136.9	9	9	20300000	7	2	12	Y	56866	Keratin, type II cytoskeletal 78 OS=Homo sapiens OX=9606 GN=KRT78 PE=1 SV=2
77	1088	#CONTAM#Q7RTT2	136.9	9	9	20300000	7	2	12	Y	56965	TREMBL:#CONTAM#Q7RTT2 Tax_Id=9606 Gene_Symbol=KRT78 Keratin-78
77	1089	#CONTAM#Q8N1N4-2	136.9	9	9	20300000	7	2	12	Y	56965	SWISS-PROT:#CONTAM#Q8N1N4-2 Tax_Id=9606 Gene_Symbol=KRT78 Isoform 2 of Keratin, type II cytoskeletal 78
54	763	Q86Y46|K2C73_HUMAN	135.7	12	12	0	7	1	14	Y	58923	Keratin, type II cytoskeletal 73 OS=Homo sapiens OX=9606 GN=KRT73 PE=1 SV=1
54	764	#CONTAM#Q32MB2	135.7	12	12	0	7	1	14	Y	58923	TREMBL:#CONTAM#Q32MB2;Q86Y46 Tax_Id=9606 Gene_Symbol=KRT73 Keratin-73
124	132	P52907|CAZA1_HUMAN	135.31	24	24	45900000	4	4	6	Y	32923	F-actin-capping protein subunit alpha-1 OS=Homo sapiens OX=9606 GN=CAPZA1 PE=1 SV=3
113	72	P29350|PTN6_HUMAN	134.79	12	12	8820000	5	5	6	N	67561	Tyrosine-protein phosphatase non-receptor type 6 OS=Homo sapiens OX=9606 GN=PTPN6 PE=1 SV=1
94	233	P47756|CAPZB_HUMAN	132.4	19	19	11000000	4	4	9	Y	31350	F-actin-capping protein subunit beta OS=Homo sapiens OX=9606 GN=CAPZB PE=1 SV=4
56	599	#CONTAM#P19001	132.13	14	14	25800000	8	2	18	N	44542	SWISS-PROT:#CONTAM#P19001 Tax_Id=10090 Gene_Symbol=Krt19 Keratin, type I cytoskeletal 19
100	2575	P08575|PTPRC_HUMAN	130.31	5	5	22500000	6	6	7	Y	147486	Receptor-type tyrosine-protein phosphatase C OS=Homo sapiens OX=9606 GN=PTPRC PE=1 SV=3
128	1188	Q9BS26|ERP44_HUMAN	129.5	12	12	49800000	3	3	5	Y	46971	Endoplasmic reticulum resident protein 44 OS=Homo sapiens OX=9606 GN=ERP44 PE=1 SV=1
122	120	P17987|TCPA_HUMAN	128.02	12	12	4780000	5	5	6	N	60344	T-complex protein 1 subunit alpha OS=Homo sapiens OX=9606 GN=TCP1 PE=1 SV=1
151	1296	P07478|TRY2_HUMAN	127.76	8	8	175000000	4	1	4	N	26488	Trypsin-2 OS=Homo sapiens OX=9606 GN=PRSS2 PE=1 SV=1
151	1297	Q8NHM4|TRY6_HUMAN	127.76	8	8	175000000	4	1	4	N	26537	Putative trypsin-6 OS=Homo sapiens OX=9606 GN=PRSS3P2 PE=5 SV=2
151	1298	P07477|TRY1_HUMAN	127.76	8	8	175000000	4	1	4	N	26558	Trypsin-1 OS=Homo sapiens OX=9606 GN=PRSS1 PE=1 SV=1
151	1299	#CONTAM#P07477	127.76	8	8	175000000	4	1	4	N	26558	SWISS-PROT:#CONTAM#P07477 Tax_Id=9606 Gene_Symbol=PRSS1 Trypsin-1 precursor
152	137	P31146|COR1A_HUMAN	126.66	17	17	8260000	4	4	4	Y	51026	Coronin-1A OS=Homo sapiens OX=9606 GN=CORO1A PE=1 SV=4
111	458	P62987|RL40_HUMAN	125.52	27	27	63200000	3	3	6	N	14728	Ubiquitin-60S ribosomal protein L40 OS=Homo sapiens OX=9606 GN=UBA52 PE=1 SV=2
111	512	P62979|RS27A_HUMAN	125.52	22	22	63200000	3	3	6	N	17965	Ubiquitin-40S ribosomal protein S27a OS=Homo sapiens OX=9606 GN=RPS27A PE=1 SV=2
111	516	P0CG47|UBB_HUMAN	125.52	15	15	63200000	3	3	6	N	25762	Polyubiquitin-B OS=Homo sapiens OX=9606 GN=UBB PE=1 SV=1
111	526	P0CG48|UBC_HUMAN	125.52	5	5	63200000	3	3	6	N	77039	Polyubiquitin-C OS=Homo sapiens OX=9606 GN=UBC PE=1 SV=3
141	121	P25205|MCM3_HUMAN	122.56	7	7	11900000	4	4	4	Y	90981	DNA replication licensing factor MCM3 OS=Homo sapiens OX=9606 GN=MCM3 PE=1 SV=3
127	443	#CONTAM#Q86YZ3	122.47	2	2	4960000	3	3	5	N	282389	SWISS-PROT:#CONTAM#Q86YZ3 Tax_Id=9606 Gene_Symbol=HRNR Hornerin
127	444	Q86YZ3|HORN_HUMAN	122.47	2	2	4960000	3	3	5	N	282389	Hornerin OS=Homo sapiens OX=9606 GN=HRNR PE=1 SV=2
180	20	P08670|VIME_HUMAN	122.14	6	6	13100000	3	2	3	N	53652	Vimentin OS=Homo sapiens OX=9606 GN=VIM PE=1 SV=4
131	504	Q16777|H2A2C_HUMAN	121.32	44	44	10200000	3	3	5	Y	13988	Histone H2A type 2-C OS=Homo sapiens OX=9606 GN=HIST2H2AC PE=1 SV=4
131	505	Q6FI13|H2A2A_HUMAN	121.32	44	44	10200000	3	3	5	Y	14095	Histone H2A type 2-A OS=Homo sapiens OX=9606 GN=HIST2H2AA3 PE=1 SV=3
95	687	P06702|S10A9_HUMAN	120.69	36	36	85800000	4	4	8	N	13242	Protein S100-A9 OS=Homo sapiens OX=9606 GN=S100A9 PE=1 SV=1
105	62	P07237|PDIA1_HUMAN	120.02	12	12	13100000	5	5	7	N	57116	Protein disulfide-isomerase OS=Homo sapiens OX=9606 GN=P4HB PE=1 SV=3
143	290	P07355|ANXA2_HUMAN	119.63	17	17	16200000	4	4	4	N	38604	Annexin A2 OS=Homo sapiens OX=9606 GN=ANXA2 PE=1 SV=2
146	236	P78371|TCPB_HUMAN	119.61	13	13	7140000	4	4	4	Y	57488	T-complex protein 1 subunit beta OS=Homo sapiens OX=9606 GN=CCT2 PE=1 SV=4
153	126	P40939|ECHA_HUMAN	119.51	6	6	6650000	4	4	4	N	83000	Trifunctional enzyme subunit alpha, mitochondrial OS=Homo sapiens OX=9606 GN=HADHA PE=1 SV=2
75	497	#CONTAM#Q7Z794	119.31	11	11	104000000	6	2	11	N	61802	SWISS-PROT:#CONTAM#Q7Z794 Tax_Id=9606 Gene_Symbol=KRT77 Keratin 77
154	280	Q15366|PCBP2_HUMAN	118.99	17	17	5690000	4	2	4	Y	38580	Poly(rC)-binding protein 2 OS=Homo sapiens OX=9606 GN=PCBP2 PE=1 SV=1
130	81	P06733|ENOA_HUMAN	118.18	14	14	15100000	4	4	5	Y	47169	Alpha-enolase OS=Homo sapiens OX=9606 GN=ENO1 PE=1 SV=2
133	5310	P15144|AMPN_HUMAN	116.83	5	5	6890000	5	5	5	Y	109539	Aminopeptidase N OS=Homo sapiens OX=9606 GN=ANPEP PE=1 SV=4
150	1572	P81605|DCD_HUMAN	116.54	44	44	18100000	4	4	4	Y	11284	Dermcidin OS=Homo sapiens OX=9606 GN=DCD PE=1 SV=2
191	773	P27824|CALX_HUMAN	115.76	4	4	20100000	3	3	3	N	67568	Calnexin OS=Homo sapiens OX=9606 GN=CANX PE=1 SV=2
156	1014	Q99536|VAT1_HUMAN	114.44	15	15	3550000	4	4	4	Y	41920	Synaptic vesicle membrane protein VAT-1 homolog OS=Homo sapiens OX=9606 GN=VAT1 PE=1 SV=2
117	500	P32119|PRDX2_HUMAN	114.08	25	25	7020000	4	3	6	N	21892	Peroxiredoxin-2 OS=Homo sapiens OX=9606 GN=PRDX2 PE=1 SV=5
183	316	Q8NHW5|RLA0L_HUMAN	113.34	11	11	8600000	3	3	3	N	34364	60S acidic ribosomal protein P0-like OS=Homo sapiens OX=9606 GN=RPLP0P6 PE=5 SV=1
183	322	P05388|RLA0_HUMAN	113.34	11	11	8600000	3	3	3	N	34274	60S acidic ribosomal protein P0 OS=Homo sapiens OX=9606 GN=RPLP0 PE=1 SV=1
135	474	P00918|CAH2_HUMAN	112.98	18	18	9080000	4	4	4	N	29246	Carbonic anhydrase 2 OS=Homo sapiens OX=9606 GN=CA2 PE=1 SV=2
157	267	P60660|MYL6_HUMAN	112.93	25	25	22000000	3	3	4	Y	16930	Myosin light polypeptide 6 OS=Homo sapiens OX=9606 GN=MYL6 PE=1 SV=2
155	234	P50990|TCPQ_HUMAN	112.12	9	9	12000000	4	4	4	N	59621	T-complex protein 1 subunit theta OS=Homo sapiens OX=9606 GN=CCT8 PE=1 SV=4
205	426	P48047|ATPO_HUMAN	110.32	12	12	4800000	2	2	2	N	23277	ATP synthase subunit O, mitochondrial OS=Homo sapiens OX=9606 GN=ATP5PO PE=1 SV=1
185	4	P13010|XRCC5_HUMAN	110.21	5	5	10700000	3	3	3	Y	82705	X-ray repair cross-complementing protein 5 OS=Homo sapiens OX=9606 GN=XRCC5 PE=1 SV=3
129	48	P55060|XPO2_HUMAN	109.66	8	8	6650000	5	5	5	N	110417	Exportin-2 OS=Homo sapiens OX=9606 GN=CSE1L PE=1 SV=3
93	1465	P14174|MIF_HUMAN	109.2	21	21	94600000	3	3	8	Y	12476	Macrophage migration inhibitory factor OS=Homo sapiens OX=9606 GN=MIF PE=1 SV=4
200	339	O00299|CLIC1_HUMAN	109	20	20	9290000	3	3	3	Y	26923	Chloride intracellular channel protein 1 OS=Homo sapiens OX=9606 GN=CLIC1 PE=1 SV=4
142	149	P33992|MCM5_HUMAN	108.58	8	8	15400000	4	4	4	N	82286	DNA replication licensing factor MCM5 OS=Homo sapiens OX=9606 GN=MCM5 PE=1 SV=5
137	8	P06396|GELS_HUMAN	108.32	6	6	4430000	4	4	4	N	85697	Gelsolin OS=Homo sapiens OX=9606 GN=GSN PE=1 SV=1
165	223	P17812|PYRG1_HUMAN	106.02	7	7	9960000	3	3	4	Y	66690	CTP synthase 1 OS=Homo sapiens OX=9606 GN=CTPS1 PE=1 SV=2
172	154	Q9BSJ8|ESYT1_HUMAN	105.94	4	4	6520000	3	3	3	N	122856	Extended synaptotagmin-1 OS=Homo sapiens OX=9606 GN=ESYT1 PE=1 SV=1
198	412	P39019|RS19_HUMAN	105.83	26	26	813000	3	3	3	N	16060	40S ribosomal protein S19 OS=Homo sapiens OX=9606 GN=RPS19 PE=1 SV=2
140	617	P46459|NSF_HUMAN	104.7	6	6	11200000	4	4	4	Y	82594	Vesicle-fusing ATPase OS=Homo sapiens OX=9606 GN=NSF PE=1 SV=3
136	111	P23396|RS3_HUMAN	104.37	22	22	6910000	4	4	5	Y	26688	40S ribosomal protein S3 OS=Homo sapiens OX=9606 GN=RPS3 PE=1 SV=2
149	10	P46940|IQGA1_HUMAN	104.19	2	2	2890000	2	2	2	N	189251	Ras GTPase-activating-like protein IQGAP1 OS=Homo sapiens OX=9606 GN=IQGAP1 PE=1 SV=1
132	409	P04792|HSPB1_HUMAN	103.6	13	13	45900000	2	2	4	N	22783	Heat shock protein beta-1 OS=Homo sapiens OX=9606 GN=HSPB1 PE=1 SV=2
162	1057	P01857|IGHG1_HUMAN	102.27	10	10	6320000	3	1	4	Y	36106	Immunoglobulin heavy constant gamma 1 OS=Homo sapiens OX=9606 GN=IGHG1 PE=1 SV=1
119	325	O43175|SERA_HUMAN	101.71	8	8	21000000	4	4	6	N	56651	D-3-phosphoglycerate dehydrogenase OS=Homo sapiens OX=9606 GN=PHGDH PE=1 SV=4
189	148	Q92945|FUBP2_HUMAN	100.84	4	4	1150000	2	2	2	N	73115	Far upstream element-binding protein 2 OS=Homo sapiens OX=9606 GN=KHSRP PE=1 SV=4
148	122	Q14974|IMB1_HUMAN	100.13	3	3	2750000	2	2	2	N	97170	Importin subunit beta-1 OS=Homo sapiens OX=9606 GN=KPNB1 PE=1 SV=2
203	226	P63104|1433Z_HUMAN	98.99	9	9	2000000	2	2	2	N	27745	14-3-3 protein zeta/delta OS=Homo sapiens OX=9606 GN=YWHAZ PE=1 SV=1
182	1565	P51149|RAB7A_HUMAN	98.4	20	20	1110000	3	3	3	Y	23490	Ras-related protein Rab-7a OS=Homo sapiens OX=9606 GN=RAB7A PE=1 SV=1
186	102	Q99832|TCPH_HUMAN	98.37	8	8	3940000	3	3	3	Y	59367	T-complex protein 1 subunit eta OS=Homo sapiens OX=9606 GN=CCT7 PE=1 SV=2
232	32	P09874|PARP1_HUMAN	97.49	3	3	4620000	2	2	2	N	113084	Poly [ADP-ribose] polymerase 1 OS=Homo sapiens OX=9606 GN=PARP1 PE=1 SV=4
126	1832	Q7L5N7|PCAT2_HUMAN	96.93	5	5	9460000	3	3	6	N	60208	Lysophosphatidylcholine acyltransferase 2 OS=Homo sapiens OX=9606 GN=LPCAT2 PE=1 SV=1
147	448	O94905|ERLN2_HUMAN	96.92	11	11	5410000	3	3	3	N	37840	Erlin-2 OS=Homo sapiens OX=9606 GN=ERLIN2 PE=1 SV=1
187	5314	Q5T749|KPRP_HUMAN	95.53	6	6	2650000	3	3	3	Y	64136	Keratinocyte proline-rich protein OS=Homo sapiens OX=9606 GN=KPRP PE=1 SV=1
161	654	Q92928|RAB1C_HUMAN	94.94	21	21	1010000	3	1	4	Y	22017	Putative Ras-related protein Rab-1C OS=Homo sapiens OX=9606 GN=RAB1C PE=5 SV=2
161	655	Q9H0U4|RAB1B_HUMAN	94.94	21	21	1010000	3	1	4	Y	22171	Ras-related protein Rab-1B OS=Homo sapiens OX=9606 GN=RAB1B PE=1 SV=1
197	158	P14868|SYDC_HUMAN	94.6	8	8	6170000	3	3	3	N	57136	Aspartate--tRNA ligase, cytoplasmic OS=Homo sapiens OX=9606 GN=DARS PE=1 SV=2
170	127	P49368|TCPG_HUMAN	94.29	7	7	7680000	3	3	3	Y	60534	T-complex protein 1 subunit gamma OS=Homo sapiens OX=9606 GN=CCT3 PE=1 SV=4
202	229	P52209|6PGD_HUMAN	93.97	4	4	4190000	2	2	2	N	53140	6-phosphogluconate dehydrogenase, decarboxylating OS=Homo sapiens OX=9606 GN=PGD PE=1 SV=3
196	1058	P01860|IGHG3_HUMAN	93.9	9	9	1580000	3	1	3	Y	41287	Immunoglobulin heavy constant gamma 3 OS=Homo sapiens OX=9606 GN=IGHG3 PE=1 SV=2
163	5313	#CONTAM#P02662	93.63	17	17	11200000	4	4	4	N	22975	SWISS-PROT:#CONTAM#P02662 Alpha-S1-casein - Bos taurus (Bovine).
175	101	Q86UX7|URP2_HUMAN	91.76	7	7	10500000	3	3	3	N	75953	Fermitin family homolog 3 OS=Homo sapiens OX=9606 GN=FERMT3 PE=1 SV=1
237	410	P30050|RL12_HUMAN	91.33	15	15	9990000	2	2	2	N	17819	60S ribosomal protein L12 OS=Homo sapiens OX=9606 GN=RPL12 PE=1 SV=1
184	638	#CONTAM#Q3SX09	91.08	20	20	4520000	3	2	3	N	22060	TREMBL:#CONTAM#Q3SX09 (Bos taurus) similar to HBG protein
166	5315	#CONTAM#Q3MHN2	90.61	4	4	12100000	2	2	3	N	61998	SWISS-PROT:#CONTAM#Q3MHN2 (Bos taurus) Complement component C9 precursor
164	543	P17655|CAN2_HUMAN	90.6	5	5	4910000	3	3	3	Y	79995	Calpain-2 catalytic subunit OS=Homo sapiens OX=9606 GN=CAPN2 PE=1 SV=6
176	56	P07814|SYEP_HUMAN	90.54	4	4	3990000	3	3	3	Y	170590	Bifunctional glutamate/proline--tRNA ligase OS=Homo sapiens OX=9606 GN=EPRS PE=1 SV=5
215	44	P13796|PLSL_HUMAN	89.87	5	5	6040000	2	2	2	N	70289	Plastin-2 OS=Homo sapiens OX=9606 GN=LCP1 PE=1 SV=6
158	910	P62820|RAB1A_HUMAN	89.65	17	17	2610000	3	1	4	N	22678	Ras-related protein Rab-1A OS=Homo sapiens OX=9606 GN=RAB1A PE=1 SV=3
223	4112	P04844|RPN2_HUMAN	89.54	7	7	893000	2	2	2	N	69284	Dolichyl-diphosphooligosaccharide--protein glycosyltransferase subunit 2 OS=Homo sapiens OX=9606 GN=RPN2 PE=1 SV=3
160	487	P62826|RAN_HUMAN	89.42	13	13	2440000	3	3	3	N	24423	GTP-binding nuclear protein Ran OS=Homo sapiens OX=9606 GN=RAN PE=1 SV=3
225	589	P30153|2AAA_HUMAN	88.88	4	4	3950000	2	2	2	Y	65309	Serine/threonine-protein phosphatase 2A 65 kDa regulatory subunit A alpha isoform OS=Homo sapiens OX=9606 GN=PPP2R1A PE=1 SV=4
204	11	P53618|COPB_HUMAN	88.75	3	3	1540000	2	2	2	N	107142	Coatomer subunit beta OS=Homo sapiens OX=9606 GN=COPB1 PE=1 SV=3
171	468	P30101|PDIA3_HUMAN	88.69	4	4	2850000	2	2	2	N	56782	Protein disulfide-isomerase A3 OS=Homo sapiens OX=9606 GN=PDIA3 PE=1 SV=4
214	1156	P16615|AT2A2_HUMAN	88.67	3	3	7990000	2	2	2	Y	114757	Sarcoplasmic/endoplasmic reticulum calcium ATPase 2 OS=Homo sapiens OX=9606 GN=ATP2A2 PE=1 SV=1
244	1405	P68871|HBB_HUMAN	87.72	16	16	1880000	2	1	2	N	15998	Hemoglobin subunit beta OS=Homo sapiens OX=9606 GN=HBB PE=1 SV=2
209	12	P78527|PRKDC_HUMAN	87.41	1	1	943000	2	2	2	N	469093	DNA-dependent protein kinase catalytic subunit OS=Homo sapiens OX=9606 GN=PRKDC PE=1 SV=3
173	172	P31943|HNRH1_HUMAN	87.03	10	10	8140000	3	3	3	N	49229	Heterogeneous nuclear ribonucleoprotein H OS=Homo sapiens OX=9606 GN=HNRNPH1 PE=1 SV=4
167	1467	P61626|LYSC_HUMAN	86.95	14	14	8380000	2	2	3	N	16537	Lysozyme C OS=Homo sapiens OX=9606 GN=LYZ PE=1 SV=1
112	999	Q99456|K1C12_HUMAN	86.23	4	4	0	3	1	7	N	53511	Keratin, type I cytoskeletal 12 OS=Homo sapiens OX=9606 GN=KRT12 PE=1 SV=1
112	1000	#CONTAM#Q99456	86.23	4	4	0	3	1	7	N	53511	SWISS-PROT:#CONTAM#Q99456 Tax_Id=9606 Gene_Symbol=KRT12 Keratin, type I cytoskeletal 12
206	239	P62249|RS16_HUMAN	86.06	17	17	5250000	3	3	3	N	16445	40S ribosomal protein S16 OS=Homo sapiens OX=9606 GN=RPS16 PE=1 SV=2
177	93	P35606|COPB2_HUMAN	86	4	4	8350000	3	3	3	Y	102487	Coatomer subunit beta' OS=Homo sapiens OX=9606 GN=COPB2 PE=1 SV=2
178	214	P05141|ADT2_HUMAN	85.05	7	7	3420000	2	1	2	N	32852	ADP/ATP translocase 2 OS=Homo sapiens OX=9606 GN=SLC25A5 PE=1 SV=7
240	602	P60866|RS20_HUMAN	84.24	19	19	3960000	2	2	2	N	13373	40S ribosomal protein S20 OS=Homo sapiens OX=9606 GN=RPS20 PE=1 SV=1
229	1190	P04222|1C03_HUMAN	83.2	10	10	2320000	2	2	2	N	40861	HLA class I histocompatibility antigen, Cw-3 alpha chain OS=Homo sapiens OX=9606 GN=HLA-C PE=1 SV=2
229	1191	P30510|1C14_HUMAN	83.2	10	10	2320000	2	2	2	N	40838	HLA class I histocompatibility antigen, Cw-14 alpha chain OS=Homo sapiens OX=9606 GN=HLA-C PE=1 SV=2
229	1111	P30501|1C02_HUMAN	83.2	10	10	2320000	2	2	2	N	41095	HLA class I histocompatibility antigen, Cw-2 alpha chain OS=Homo sapiens OX=9606 GN=HLA-C PE=1 SV=1
229	1106	P30457|1A66_HUMAN	83.2	10	10	2320000	2	2	2	N	41082	HLA class I histocompatibility antigen, A-66 alpha chain OS=Homo sapiens OX=9606 GN=HLA-A PE=1 SV=1
229	1107	P30456|1A43_HUMAN	83.2	10	10	2320000	2	2	2	N	41033	HLA class I histocompatibility antigen, A-43 alpha chain OS=Homo sapiens OX=9606 GN=HLA-A PE=1 SV=1
229	1103	P01891|1A68_HUMAN	83.2	10	10	2320000	2	2	2	N	40909	HLA class I histocompatibility antigen, A-68 alpha chain OS=Homo sapiens OX=9606 GN=HLA-A PE=1 SV=4
229	1073	P16190|1A33_HUMAN	83.2	10	10	2320000	2	2	2	N	40892	HLA class I histocompatibility antigen, A-33 alpha chain OS=Homo sapiens OX=9606 GN=HLA-A PE=1 SV=3
229	1194	P10316|1A69_HUMAN	83.2	10	10	2320000	2	2	2	N	40977	HLA class I histocompatibility antigen, A-69 alpha chain OS=Homo sapiens OX=9606 GN=HLA-A PE=1 SV=2
229	5042	P30455|1A36_HUMAN	83.2	10	10	2320000	2	2	2	N	40934	HLA class I histocompatibility antigen, A-36 alpha chain OS=Homo sapiens OX=9606 GN=HLA-A PE=1 SV=1
229	1108	P18462|1A25_HUMAN	83.2	10	10	2320000	2	2	2	N	41218	HLA class I histocompatibility antigen, A-25 alpha chain OS=Homo sapiens OX=9606 GN=HLA-A PE=1 SV=1
229	1074	P30459|1A74_HUMAN	83.2	10	10	2320000	2	2	2	N	40891	HLA class I histocompatibility antigen, A-74 alpha chain OS=Homo sapiens OX=9606 GN=HLA-A PE=1 SV=1
229	1109	P30450|1A26_HUMAN	83.2	10	10	2320000	2	2	2	N	41062	HLA class I histocompatibility antigen, A-26 alpha chain OS=Homo sapiens OX=9606 GN=HLA-A PE=1 SV=2
229	5043	P04439|1A03_HUMAN	83.2	10	10	2320000	2	2	2	N	40841	HLA class I histocompatibility antigen, A-3 alpha chain OS=Homo sapiens OX=9606 GN=HLA-A PE=1 SV=2
229	5044	P16188|1A30_HUMAN	83.2	10	10	2320000	2	2	2	N	40905	HLA class I histocompatibility antigen, A-30 alpha chain OS=Homo sapiens OX=9606 GN=HLA-A PE=1 SV=2
229	1195	P01892|1A02_HUMAN	83.2	10	10	2320000	2	2	2	N	40922	HLA class I histocompatibility antigen, A-2 alpha chain OS=Homo sapiens OX=9606 GN=HLA-A PE=1 SV=1
229	2677	P13746|1A11_HUMAN	83.2	10	10	2320000	2	2	2	N	40937	HLA class I histocompatibility antigen, A-11 alpha chain OS=Homo sapiens OX=9606 GN=HLA-A PE=1 SV=1
229	1110	P30453|1A34_HUMAN	83.2	10	10	2320000	2	2	2	N	41055	HLA class I histocompatibility antigen, A-34 alpha chain OS=Homo sapiens OX=9606 GN=HLA-A PE=1 SV=1
229	5045	P30443|1A01_HUMAN	83.2	10	10	2320000	2	2	2	N	40846	HLA class I histocompatibility antigen, A-1 alpha chain OS=Homo sapiens OX=9606 GN=HLA-A PE=1 SV=1
229	1075	P10314|1A32_HUMAN	83.2	10	10	2320000	2	2	2	N	41048	HLA class I histocompatibility antigen, A-32 alpha chain OS=Homo sapiens OX=9606 GN=HLA-A PE=1 SV=2
229	1076	P30512|1A29_HUMAN	83.2	10	10	2320000	2	2	2	N	40863	HLA class I histocompatibility antigen, A-29 alpha chain OS=Homo sapiens OX=9606 GN=HLA-A PE=1 SV=2
229	5046	P05534|1A24_HUMAN	83.2	10	10	2320000	2	2	2	N	40689	HLA class I histocompatibility antigen, A-24 alpha chain OS=Homo sapiens OX=9606 GN=HLA-A PE=1 SV=2
229	2284	P30447|1A23_HUMAN	83.2	10	10	2320000	2	2	2	N	40733	HLA class I histocompatibility antigen, A-23 alpha chain OS=Homo sapiens OX=9606 GN=HLA-A PE=1 SV=1
229	1192	P30504|1C04_HUMAN	83.2	10	10	2320000	2	2	2	N	40995	HLA class I histocompatibility antigen, Cw-4 alpha chain OS=Homo sapiens OX=9606 GN=HLA-C PE=1 SV=1
229	1114	P30508|1C12_HUMAN	83.2	10	10	2320000	2	2	2	N	40886	HLA class I histocompatibility antigen, Cw-12 alpha chain OS=Homo sapiens OX=9606 GN=HLA-C PE=1 SV=2
229	1115	Q07000|1C15_HUMAN	83.2	10	10	2320000	2	2	2	N	40863	HLA class I histocompatibility antigen, Cw-15 alpha chain OS=Homo sapiens OX=9606 GN=HLA-C PE=1 SV=1
229	1193	Q95604|1C17_HUMAN	83.2	10	10	2320000	2	2	2	N	41238	HLA class I histocompatibility antigen, Cw-17 alpha chain OS=Homo sapiens OX=9606 GN=HLA-C PE=1 SV=1
199	167	P00338|LDHA_HUMAN	82.33	9	9	9570000	3	2	3	Y	36689	L-lactate dehydrogenase A chain OS=Homo sapiens OX=9606 GN=LDHA PE=1 SV=2
212	43	Q9Y490|TLN1_HUMAN	82.02	1	1	8790000	2	2	2	N	269765	Talin-1 OS=Homo sapiens OX=9606 GN=TLN1 PE=1 SV=3
208	150	Q86VP6|CAND1_HUMAN	81.86	2	2	4090000	2	2	2	N	136375	Cullin-associated NEDD8-dissociated protein 1 OS=Homo sapiens OX=9606 GN=CAND1 PE=1 SV=2
261	676	P63173|RL38_HUMAN	81.52	19	19	11500000	2	2	2	N	8218	60S ribosomal protein L38 OS=Homo sapiens OX=9606 GN=RPL38 PE=1 SV=2
218	5316	Q8IXB1|DJC10_HUMAN	81.45	3	3	3510000	2	2	2	N	91080	DnaJ homolog subfamily C member 10 OS=Homo sapiens OX=9606 GN=DNAJC10 PE=1 SV=2
247	666	P42677|RS27_HUMAN	81.38	25	25	1610000	2	2	2	Y	9461	40S ribosomal protein S27 OS=Homo sapiens OX=9606 GN=RPS27 PE=1 SV=3
247	922	Q71UM5|RS27L_HUMAN	81.38	25	25	1610000	2	2	2	Y	9477	40S ribosomal protein S27-like OS=Homo sapiens OX=9606 GN=RPS27L PE=1 SV=3
201	882	P84095|RHOG_HUMAN	81.1	21	21	1600000	3	2	3	Y	21308	Rho-related GTP-binding protein RhoG OS=Homo sapiens OX=9606 GN=RHOG PE=1 SV=1
190	818	P61026|RAB10_HUMAN	80.1	11	11	0	2	1	3	N	22541	Ras-related protein Rab-10 OS=Homo sapiens OX=9606 GN=RAB10 PE=1 SV=1
222	5317	P02787|TRFE_HUMAN	79.11	3	3	0	2	2	2	Y	77064	Serotransferrin OS=Homo sapiens OX=9606 GN=TF PE=1 SV=3
181	5319	O14773|TPP1_HUMAN	79.11	2	2	3690000	1	1	1	N	61248	Tripeptidyl-peptidase 1 OS=Homo sapiens OX=9606 GN=TPP1 PE=1 SV=2
241	1658	O75844|FACE1_HUMAN	78.98	6	6	982000	2	2	2	N	54813	CAAX prenyl protease 1 homolog OS=Homo sapiens OX=9606 GN=ZMPSTE24 PE=1 SV=2
188	243	P12236|ADT3_HUMAN	78.13	7	7	1310000	2	1	2	N	32866	ADP/ATP translocase 3 OS=Homo sapiens OX=9606 GN=SLC25A6 PE=1 SV=4
238	936	O43809|CPSF5_HUMAN	77.92	13	13	1110000	1	1	1	N	26227	Cleavage and polyadenylation specificity factor subunit 5 OS=Homo sapiens OX=9606 GN=NUDT21 PE=1 SV=1
145	65	Q9Y678|COPG1_HUMAN	77.49	3	3	4650000	2	2	4	N	97718	Coatomer subunit gamma-1 OS=Homo sapiens OX=9606 GN=COPG1 PE=1 SV=1
168	525	P62851|RS25_HUMAN	76.79	15	15	17700000	2	2	3	N	13742	40S ribosomal protein S25 OS=Homo sapiens OX=9606 GN=RPS25 PE=1 SV=1
242	503	P62263|RS14_HUMAN	75.96	18	18	0	2	2	2	N	16273	40S ribosomal protein S14 OS=Homo sapiens OX=9606 GN=RPS14 PE=1 SV=3
252	5328	P02647|APOA1_HUMAN	75.42	8	8	3080000	2	2	2	N	30778	Apolipoprotein A-I OS=Homo sapiens OX=9606 GN=APOA1 PE=1 SV=1
331	1701	Q99497|PARK7_HUMAN	74.92	12	12	1890000	1	1	1	Y	19891	Protein/nucleic acid deglycase DJ-1 OS=Homo sapiens OX=9606 GN=PARK7 PE=1 SV=2
179	55	Q00839|HNRPU_HUMAN	74.36	3	3	2120000	2	2	2	N	90585	Heterogeneous nuclear ribonucleoprotein U OS=Homo sapiens OX=9606 GN=HNRNPU PE=1 SV=6
235	432	Q92973|TNPO1_HUMAN	74.11	3	3	4150000	2	2	2	N	102355	Transportin-1 OS=Homo sapiens OX=9606 GN=TNPO1 PE=1 SV=2
210	856	P20592|MX2_HUMAN	73.82	4	4	2570000	2	2	2	Y	82089	Interferon-induced GTP-binding protein Mx2 OS=Homo sapiens OX=9606 GN=MX2 PE=1 SV=1
210	3539	P20591|MX1_HUMAN	73.82	4	4	2570000	2	2	2	Y	75520	Interferon-induced GTP-binding protein Mx1 OS=Homo sapiens OX=9606 GN=MX1 PE=1 SV=4
243	759	Q9NUQ9|FA49B_HUMAN	73.69	10	10	6010000	2	2	2	N	36748	Protein FAM49B OS=Homo sapiens OX=9606 GN=FAM49B PE=1 SV=1
246	671	P60953|CDC42_HUMAN	73.35	11	11	0	2	1	2	Y	21259	Cell division control protein 42 homolog OS=Homo sapiens OX=9606 GN=CDC42 PE=1 SV=2
246	1364	P17081|RHOQ_HUMAN	73.35	10	10	0	2	1	2	Y	22659	Rho-related GTP-binding protein RhoQ OS=Homo sapiens OX=9606 GN=RHOQ PE=1 SV=2
245	5321	Q8WWI5|CTL1_HUMAN	73.19	5	5	6540000	2	2	2	N	73302	Choline transporter-like protein 1 OS=Homo sapiens OX=9606 GN=SLC44A1 PE=1 SV=1
251	5327	P00738|HPT_HUMAN	72.6	6	6	0	2	2	2	Y	45205	Haptoglobin OS=Homo sapiens OX=9606 GN=HP PE=1 SV=1
254	5330	#CONTAM#P02666	71.52	9	9	1050000	1	1	1	Y	23583	SWISS-PROT:#CONTAM#P02666 Beta-casein - Bos taurus (Bovine).
248	133	Q15942|ZYX_HUMAN	70.95	4	4	3210000	2	2	2	N	61277	Zyxin OS=Homo sapiens OX=9606 GN=ZYX PE=1 SV=1
216	312	Q15393|SF3B3_HUMAN	70.79	2	2	2220000	2	2	2	N	135577	Splicing factor 3B subunit 3 OS=Homo sapiens OX=9606 GN=SF3B3 PE=1 SV=4
233	96	P00558|PGK1_HUMAN	70.69	8	8	5810000	2	2	2	Y	44615	Phosphoglycerate kinase 1 OS=Homo sapiens OX=9606 GN=PGK1 PE=1 SV=3
97	1500	P05783|K1C18_HUMAN	70.56	4	4	1550000	2	1	5	N	48058	Keratin, type I cytoskeletal 18 OS=Homo sapiens OX=9606 GN=KRT18 PE=1 SV=2
224	550	Q13200|PSMD2_HUMAN	69.38	3	3	2230000	2	2	2	N	100200	26S proteasome non-ATPase regulatory subunit 2 OS=Homo sapiens OX=9606 GN=PSMD2 PE=1 SV=3
283	196	P04040|CATA_HUMAN	69.37	2	2	0	1	1	1	N	59756	Catalase OS=Homo sapiens OX=9606 GN=CAT PE=1 SV=3
231	872	P50897|PPT1_HUMAN	68.38	8	8	3050000	2	2	2	N	34193	Palmitoyl-protein thioesterase 1 OS=Homo sapiens OX=9606 GN=PPT1 PE=1 SV=1
220	213	P07195|LDHB_HUMAN	66.59	6	6	3050000	2	1	2	Y	36639	L-lactate dehydrogenase B chain OS=Homo sapiens OX=9606 GN=LDHB PE=1 SV=2
334	546	P36542|ATPG_HUMAN	65.82	4	4	3930000	1	1	1	N	32996	ATP synthase subunit gamma, mitochondrial OS=Homo sapiens OX=9606 GN=ATP5F1C PE=1 SV=1
234	112	P17844|DDX5_HUMAN	65.64	4	4	5480000	2	2	2	Y	69148	Probable ATP-dependent RNA helicase DDX5 OS=Homo sapiens OX=9606 GN=DDX5 PE=1 SV=1
234	134	Q92841|DDX17_HUMAN	65.64	3	3	5480000	2	2	2	Y	80273	Probable ATP-dependent RNA helicase DDX17 OS=Homo sapiens OX=9606 GN=DDX17 PE=1 SV=2
314	509	P46782|RS5_HUMAN	65.25	7	7	4870000	1	1	1	Y	22876	40S ribosomal protein S5 OS=Homo sapiens OX=9606 GN=RPS5 PE=1 SV=4
332	5346	Q4V339|CBWD6_HUMAN	65.19	6	6	1980000	1	1	1	N	43964	COBW domain-containing protein 6 OS=Homo sapiens OX=9606 GN=CBWD6 PE=3 SV=1
332	1258	Q9BRT8|CBWD1_HUMAN	65.19	6	6	1980000	1	1	1	N	44068	COBW domain-containing protein 1 OS=Homo sapiens OX=9606 GN=CBWD1 PE=2 SV=1
332	5347	Q5JTY5|CBWD3_HUMAN	65.19	6	6	1980000	1	1	1	N	44038	COBW domain-containing protein 3 OS=Homo sapiens OX=9606 GN=CBWD3 PE=2 SV=1
332	5348	Q5RIA9|CBWD5_HUMAN	65.19	6	6	1980000	1	1	1	N	44068	COBW domain-containing protein 5 OS=Homo sapiens OX=9606 GN=CBWD5 PE=2 SV=1
333	1273	Q9GZV4|IF5A2_HUMAN	64.84	8	8	0	1	1	1	N	16793	Eukaryotic translation initiation factor 5A-2 OS=Homo sapiens OX=9606 GN=EIF5A2 PE=1 SV=3
333	1054	P63241|IF5A1_HUMAN	64.84	8	8	0	1	1	1	N	16832	Eukaryotic translation initiation factor 5A-1 OS=Homo sapiens OX=9606 GN=EIF5A PE=1 SV=2
333	1274	Q6IS14|IF5AL_HUMAN	64.84	8	8	0	1	1	1	N	16773	Eukaryotic translation initiation factor 5A-1-like OS=Homo sapiens OX=9606 GN=EIF5AL1 PE=2 SV=2
299	1150	Q9NTK5|OLA1_HUMAN	64.12	4	4	0	1	1	1	N	44744	Obg-like ATPase 1 OS=Homo sapiens OX=9606 GN=OLA1 PE=1 SV=2
259	5349	Q15363|TMED2_HUMAN	64	6	6	2310000	1	1	2	Y	22761	Transmembrane emp24 domain-containing protein 2 OS=Homo sapiens OX=9606 GN=TMED2 PE=1 SV=1
219	76	P11586|C1TC_HUMAN	63.44	3	3	468000	1	1	1	Y	101559	C-1-tetrahydrofolate synthase, cytoplasmic OS=Homo sapiens OX=9606 GN=MTHFD1 PE=1 SV=3
335	227	P62081|RS7_HUMAN	63.15	12	12	6120000	1	1	1	N	22127	40S ribosomal protein S7 OS=Homo sapiens OX=9606 GN=RPS7 PE=1 SV=1
169	1741	P02452|CO1A1_HUMAN	62.88	1	1	4660000	1	1	2	N	138942	Collagen alpha-1(I) chain OS=Homo sapiens OX=9606 GN=COL1A1 PE=1 SV=5
260	486	Q92597|NDRG1_HUMAN	61.53	4	4	3800000	1	1	2	Y	42835	Protein NDRG1 OS=Homo sapiens OX=9606 GN=NDRG1 PE=1 SV=1
336	1481	Q99829|CPNE1_HUMAN	61.52	4	4	982000	1	1	1	N	59059	Copine-1 OS=Homo sapiens OX=9606 GN=CPNE1 PE=1 SV=1
337	5350	Q08188|TGM3_HUMAN	61.07	3	3	787000	1	1	1	N	76632	Protein-glutamine gamma-glutamyltransferase E OS=Homo sapiens OX=9606 GN=TGM3 PE=1 SV=4
257	1172	P00390|GSHR_HUMAN	61.03	2	2	6210000	1	1	1	N	56257	Glutathione reductase, mitochondrial OS=Homo sapiens OX=9606 GN=GSR PE=1 SV=2
270	204	P35609|ACTN2_HUMAN	60.56	2	2	0	1	1	1	N	103854	Alpha-actinin-2 OS=Homo sapiens OX=9606 GN=ACTN2 PE=1 SV=1
270	24	O43707|ACTN4_HUMAN	60.56	2	2	0	1	1	1	N	104854	Alpha-actinin-4 OS=Homo sapiens OX=9606 GN=ACTN4 PE=1 SV=2
270	26	P12814|ACTN1_HUMAN	60.56	2	2	0	1	1	1	N	103058	Alpha-actinin-1 OS=Homo sapiens OX=9606 GN=ACTN1 PE=1 SV=2
270	281	Q08043|ACTN3_HUMAN	60.56	2	2	0	1	1	1	N	103241	Alpha-actinin-3 OS=Homo sapiens OX=9606 GN=ACTN3 PE=1 SV=2
230	447	Q9NSD9|SYFB_HUMAN	59.91	3	3	767000	2	2	2	N	66116	Phenylalanine--tRNA ligase beta subunit OS=Homo sapiens OX=9606 GN=FARSB PE=1 SV=3
249	401	P62829|RL23_HUMAN	59.36	13	13	2080000	2	2	2	N	14865	60S ribosomal protein L23 OS=Homo sapiens OX=9606 GN=RPL23 PE=1 SV=1
338	1244	Q9UHX1|PUF60_HUMAN	59.27	3	3	2860000	1	1	1	N	59876	Poly(U)-binding-splicing factor PUF60 OS=Homo sapiens OX=9606 GN=PUF60 PE=1 SV=1
221	703	P30041|PRDX6_HUMAN	59.25	10	10	0	2	2	2	Y	25035	Peroxiredoxin-6 OS=Homo sapiens OX=9606 GN=PRDX6 PE=1 SV=3
271	83	Q13310|PABP4_HUMAN	58.7	2	2	2810000	1	1	1	N	70783	Polyadenylate-binding protein 4 OS=Homo sapiens OX=9606 GN=PABPC4 PE=1 SV=1
192	296	Q99880|H2B1L_HUMAN	58.54	14	14	13500000	2	2	2	N	13952	Histone H2B type 1-L OS=Homo sapiens OX=9606 GN=HIST1H2BL PE=1 SV=3
192	297	O60814|H2B1K_HUMAN	58.54	14	14	13500000	2	2	2	N	13890	Histone H2B type 1-K OS=Homo sapiens OX=9606 GN=HIST1H2BK PE=1 SV=3
192	298	Q99879|H2B1M_HUMAN	58.54	14	14	13500000	2	2	2	N	13989	Histone H2B type 1-M OS=Homo sapiens OX=9606 GN=HIST1H2BM PE=1 SV=3
192	299	P58876|H2B1D_HUMAN	58.54	14	14	13500000	2	2	2	N	13936	Histone H2B type 1-D OS=Homo sapiens OX=9606 GN=HIST1H2BD PE=1 SV=2
192	300	Q93079|H2B1H_HUMAN	58.54	14	14	13500000	2	2	2	N	13892	Histone H2B type 1-H OS=Homo sapiens OX=9606 GN=HIST1H2BH PE=1 SV=3
192	301	Q5QNW6|H2B2F_HUMAN	58.54	14	14	13500000	2	2	2	N	13920	Histone H2B type 2-F OS=Homo sapiens OX=9606 GN=HIST2H2BF PE=1 SV=3
192	302	Q99877|H2B1N_HUMAN	58.54	14	14	13500000	2	2	2	N	13922	Histone H2B type 1-N OS=Homo sapiens OX=9606 GN=HIST1H2BN PE=1 SV=3
192	342	P57053|H2BFS_HUMAN	58.54	14	14	13500000	2	2	2	N	13944	Histone H2B type F-S OS=Homo sapiens OX=9606 GN=H2BFS PE=1 SV=2
192	303	P62807|H2B1C_HUMAN	58.54	14	14	13500000	2	2	2	N	13906	Histone H2B type 1-C/E/F/G/I OS=Homo sapiens OX=9606 GN=HIST1H2BC PE=1 SV=4
339	105	Q16658|FSCN1_HUMAN	58.48	5	5	7640000	1	1	1	Y	54530	Fascin OS=Homo sapiens OX=9606 GN=FSCN1 PE=1 SV=3
256	288	P33993|MCM7_HUMAN	58.24	2	2	1790000	1	1	1	N	81308	DNA replication licensing factor MCM7 OS=Homo sapiens OX=9606 GN=MCM7 PE=1 SV=4
250	235	P62269|RS18_HUMAN	58.15	11	11	3740000	2	2	2	N	17719	40S ribosomal protein S18 OS=Homo sapiens OX=9606 GN=RPS18 PE=1 SV=3
228	887	Q5D862|FILA2_HUMAN	57.87	0	0	6920000	1	1	2	N	248072	Filaggrin-2 OS=Homo sapiens OX=9606 GN=FLG2 PE=1 SV=1
228	888	#CONTAM#Q5D862	57.87	0	0	6920000	1	1	2	N	248072	SWISS-PROT:#CONTAM#Q5D862 Tax_Id=9606 Gene_Symbol=FLG2 Filaggrin-2
194	1479	P39656|OST48_HUMAN	57.81	2	2	7520000	1	1	1	N	50801	Dolichyl-diphosphooligosaccharide--protein glycosyltransferase 48 kDa subunit OS=Homo sapiens OX=9606 GN=DDOST PE=1 SV=4
273	25	P12956|XRCC6_HUMAN	57.68	2	2	3860000	1	1	1	N	69843	X-ray repair cross-complementing protein 6 OS=Homo sapiens OX=9606 GN=XRCC6 PE=1 SV=2
217	1599	Q9NQC3|RTN4_HUMAN	57.05	1	1	2340000	1	1	1	N	129931	Reticulon-4 OS=Homo sapiens OX=9606 GN=RTN4 PE=1 SV=2
253	5329	P31944|CASPE_HUMAN	55.81	8	8	2610000	2	2	2	Y	27680	Caspase-14 OS=Homo sapiens OX=9606 GN=CASP14 PE=1 SV=2
340	618	P19105|ML12A_HUMAN	55.73	6	6	4950000	1	1	1	N	19794	Myosin regulatory light chain 12A OS=Homo sapiens OX=9606 GN=MYL12A PE=1 SV=2
340	619	O14950|ML12B_HUMAN	55.73	6	6	4950000	1	1	1	N	19779	Myosin regulatory light chain 12B OS=Homo sapiens OX=9606 GN=MYL12B PE=1 SV=2
236	157	Q9Y3Z3|SAMH1_HUMAN	55.51	1	1	3660000	1	1	1	N	72201	Deoxynucleoside triphosphate triphosphohydrolase SAMHD1 OS=Homo sapiens OX=9606 GN=SAMHD1 PE=1 SV=2
159	1395	P84077|ARF1_HUMAN	55.41	10	10	10300000	1	1	4	Y	20697	ADP-ribosylation factor 1 OS=Homo sapiens OX=9606 GN=ARF1 PE=1 SV=2
159	1396	P61204|ARF3_HUMAN	55.41	10	10	10300000	1	1	4	Y	20601	ADP-ribosylation factor 3 OS=Homo sapiens OX=9606 GN=ARF3 PE=1 SV=2
341	5353	Q9BVC6|TM109_HUMAN	55.33	5	5	3030000	1	1	1	N	26210	Transmembrane protein 109 OS=Homo sapiens OX=9606 GN=TMEM109 PE=1 SV=1
344	5354	Q8WVV4|POF1B_HUMAN	54.63	2	2	721000	1	1	1	N	68065	Protein POF1B OS=Homo sapiens OX=9606 GN=POF1B PE=1 SV=3
342	335	Q96C19|EFHD2_HUMAN	54.31	7	7	0	1	1	1	Y	26697	EF-hand domain-containing protein D2 OS=Homo sapiens OX=9606 GN=EFHD2 PE=1 SV=1
301	97	Q13263|TIF1B_HUMAN	54.12	2	2	2500000	1	1	1	N	88550	Transcription intermediary factor 1-beta OS=Homo sapiens OX=9606 GN=TRIM28 PE=1 SV=5
343	869	Q9Y285|SYFA_HUMAN	53.92	3	3	0	1	1	1	N	57564	Phenylalanine--tRNA ligase alpha subunit OS=Homo sapiens OX=9606 GN=FARSA PE=1 SV=3
297	832	P50454|SERPH_HUMAN	53.75	3	3	1580000	1	1	1	N	46441	Serpin H1 OS=Homo sapiens OX=9606 GN=SERPINH1 PE=1 SV=2
346	286	Q8WU79|SMAP2_HUMAN	53.72	3	3	4660000	1	1	1	N	46786	Stromal membrane-associated protein 2 OS=Homo sapiens OX=9606 GN=SMAP2 PE=1 SV=1
268	115	Q9Y6N5|SQOR_HUMAN	53.63	3	3	4800000	1	1	1	N	49961	Sulfide:quinone oxidoreductase, mitochondrial OS=Homo sapiens OX=9606 GN=SQOR PE=1 SV=1
345	5355	P01834|IGKC_HUMAN	53.49	17	17	1880000	1	1	1	N	11765	Immunoglobulin kappa constant OS=Homo sapiens OX=9606 GN=IGKC PE=1 SV=2
226	1354	#CONTAM#P06868	53.42	2	2	0	2	2	2	N	91216	SWISS-PROT:#CONTAM#P06868 (Bos taurus) Plasminogen precursor
347	246	P26599|PTBP1_HUMAN	52.49	4	4	2540000	1	1	1	N	57221	Polypyrimidine tract-binding protein 1 OS=Homo sapiens OX=9606 GN=PTBP1 PE=1 SV=1
348	5357	Q9NRP0|OSTC_HUMAN	52.47	8	8	2590000	1	1	1	Y	16829	Oligosaccharyltransferase complex subunit OSTC OS=Homo sapiens OX=9606 GN=OSTC PE=1 SV=1
307	524	P43686|PRS6B_HUMAN	52.41	8	8	0	1	1	1	N	47366	26S proteasome regulatory subunit 6B OS=Homo sapiens OX=9606 GN=PSMC4 PE=1 SV=2
300	1713	P62491|RB11A_HUMAN	52.37	6	6	2380000	1	1	1	N	24394	Ras-related protein Rab-11A OS=Homo sapiens OX=9606 GN=RAB11A PE=1 SV=3
300	4604	Q15907|RB11B_HUMAN	52.37	6	6	2380000	1	1	1	N	24488	Ras-related protein Rab-11B OS=Homo sapiens OX=9606 GN=RAB11B PE=1 SV=4
296	1370	P51148|RAB5C_HUMAN	52.14	6	6	0	1	1	1	Y	23483	Ras-related protein Rab-5C OS=Homo sapiens OX=9606 GN=RAB5C PE=1 SV=2
349	330	P22234|PUR6_HUMAN	51.89	3	3	892000	1	1	1	Y	47079	Multifunctional protein ADE2 OS=Homo sapiens OX=9606 GN=PAICS PE=1 SV=3
302	441	P38606|VATA_HUMAN	51.77	3	3	5930000	1	1	1	N	68304	V-type proton ATPase catalytic subunit A OS=Homo sapiens OX=9606 GN=ATP6V1A PE=1 SV=2
350	510	P62266|RS23_HUMAN	51.73	8	8	1130000	1	1	1	N	15808	40S ribosomal protein S23 OS=Homo sapiens OX=9606 GN=RPS23 PE=1 SV=3
295	141	P50991|TCPD_HUMAN	51.37	3	3	5010000	1	1	1	N	57924	T-complex protein 1 subunit delta OS=Homo sapiens OX=9606 GN=CCT4 PE=1 SV=4
351	5358	P09211|GSTP1_HUMAN	51.36	10	10	6380000	1	1	1	N	23356	Glutathione S-transferase P OS=Homo sapiens OX=9606 GN=GSTP1 PE=1 SV=2
352	219	P36873|PP1G_HUMAN	51.27	3	3	2620000	1	1	1	N	36984	Serine/threonine-protein phosphatase PP1-gamma catalytic subunit OS=Homo sapiens OX=9606 GN=PPP1CC PE=1 SV=1
352	381	P62140|PP1B_HUMAN	51.27	3	3	2620000	1	1	1	N	37187	Serine/threonine-protein phosphatase PP1-beta catalytic subunit OS=Homo sapiens OX=9606 GN=PPP1CB PE=1 SV=3
352	222	P62136|PP1A_HUMAN	51.27	3	3	2620000	1	1	1	N	37512	Serine/threonine-protein phosphatase PP1-alpha catalytic subunit OS=Homo sapiens OX=9606 GN=PPP1CA PE=1 SV=1
255	5331	A0A0C4DH42|HV366_HUMAN	51.02	24	24	6530000	2	2	2	Y	12698	Immunoglobulin heavy variable 3-66 OS=Homo sapiens OX=9606 GN=IGHV3-66 PE=3 SV=1
353	77	O95782|AP2A1_HUMAN	50.81	3	3	810000	1	1	1	N	107546	AP-2 complex subunit alpha-1 OS=Homo sapiens OX=9606 GN=AP2A1 PE=1 SV=3
355	646	O00743|PPP6_HUMAN	50.76	4	4	3260000	1	1	1	N	35144	Serine/threonine-protein phosphatase 6 catalytic subunit OS=Homo sapiens OX=9606 GN=PPP6C PE=1 SV=1
354	1612	Q7L1Q6|BZW1_HUMAN	50.75	4	4	2150000	1	1	1	N	48043	Basic leucine zipper and W2 domain-containing protein 1 OS=Homo sapiens OX=9606 GN=BZW1 PE=1 SV=1
207	712	Q6NXT2|H3C_HUMAN	50.68	7	7	2220000	1	1	1	N	15214	Histone H3.3C OS=Homo sapiens OX=9606 GN=H3F3C PE=1 SV=3
207	422	P68431|H31_HUMAN	50.68	7	7	2220000	1	1	1	N	15404	Histone H3.1 OS=Homo sapiens OX=9606 GN=HIST1H3A PE=1 SV=2
207	558	Q71DI3|H32_HUMAN	50.68	7	7	2220000	1	1	1	N	15388	Histone H3.2 OS=Homo sapiens OX=9606 GN=HIST2H3A PE=1 SV=3
207	423	P84243|H33_HUMAN	50.68	7	7	2220000	1	1	1	N	15328	Histone H3.3 OS=Homo sapiens OX=9606 GN=H3F3A PE=1 SV=2
207	559	Q16695|H31T_HUMAN	50.68	7	7	2220000	1	1	1	N	15508	Histone H3.1t OS=Homo sapiens OX=9606 GN=HIST3H3 PE=1 SV=3
356	35	P53621|COPA_HUMAN	50.62	2	2	3010000	1	1	1	Y	138345	Coatomer subunit alpha OS=Homo sapiens OX=9606 GN=COPA PE=1 SV=2
357	5359	P51571|SSRD_HUMAN	50.56	11	11	4660000	1	1	1	N	18999	Translocon-associated protein subunit delta OS=Homo sapiens OX=9606 GN=SSR4 PE=1 SV=1
358	631	P30048|PRDX3_HUMAN	50.11	5	5	1510000	1	1	1	N	27693	Thioredoxin-dependent peroxide reductase, mitochondrial OS=Homo sapiens OX=9606 GN=PRDX3 PE=1 SV=3
315	465	Q9Y230|RUVB2_HUMAN	49.94	2	2	0	1	1	1	N	51157	RuvB-like 2 OS=Homo sapiens OX=9606 GN=RUVBL2 PE=1 SV=3
359	386	O95433|AHSA1_HUMAN	49.91	5	5	4040000	1	1	1	N	38274	Activator of 90 kDa heat shock protein ATPase homolog 1 OS=Homo sapiens OX=9606 GN=AHSA1 PE=1 SV=1
298	74	P11940|PABP1_HUMAN	49.77	2	2	1290000	1	1	1	N	70671	Polyadenylate-binding protein 1 OS=Homo sapiens OX=9606 GN=PABPC1 PE=1 SV=2
298	228	Q9H361|PABP3_HUMAN	49.77	2	2	1290000	1	1	1	N	70031	Polyadenylate-binding protein 3 OS=Homo sapiens OX=9606 GN=PABPC3 PE=1 SV=2
360	598	Q9UBB4|ATX10_HUMAN	49.55	4	4	4500000	1	1	1	N	53489	Ataxin-10 OS=Homo sapiens OX=9606 GN=ATXN10 PE=1 SV=1
285	359	P21281|VATB2_HUMAN	49.36	3	3	1080000	1	1	1	N	56501	V-type proton ATPase subunit B, brain isoform OS=Homo sapiens OX=9606 GN=ATP6V1B2 PE=1 SV=3
361	5360	P47929|LEG7_HUMAN	49.16	8	8	0	1	1	1	N	15075	Galectin-7 OS=Homo sapiens OX=9606 GN=LGALS7 PE=1 SV=2
362	5361	#CONTAM#P02668	48.77	6	6	3190000	1	1	1	N	18974	SWISS-PROT:#CONTAM#P02668 Kappa-casein [Contains: Casoxin C; Casoxin 6; Casoxin A; Casoxin B; Casoplatelin] - Bos taurus (Bovine).
363	5362	P61019|RAB2A_HUMAN	47.75	7	7	0	1	1	1	N	23546	Ras-related protein Rab-2A OS=Homo sapiens OX=9606 GN=RAB2A PE=1 SV=1
277	1377	P21108|PRPS3_HUMAN	47.6	4	4	3560000	1	1	1	Y	34839	Ribose-phosphate pyrophosphokinase 3 OS=Homo sapiens OX=9606 GN=PRPS1L1 PE=1 SV=2
277	1175	P60891|PRPS1_HUMAN	47.6	4	4	3560000	1	1	1	Y	34834	Ribose-phosphate pyrophosphokinase 1 OS=Homo sapiens OX=9606 GN=PRPS1 PE=1 SV=2
277	5363	P11908|PRPS2_HUMAN	47.6	4	4	3560000	1	1	1	Y	34769	Ribose-phosphate pyrophosphokinase 2 OS=Homo sapiens OX=9606 GN=PRPS2 PE=1 SV=2
306	5339	P05089|ARGI1_HUMAN	47.55	3	3	4920000	1	1	1	N	34735	Arginase-1 OS=Homo sapiens OX=9606 GN=ARG1 PE=1 SV=2
227	87	P14625|ENPL_HUMAN	46.87	2	2	1480000	1	1	1	N	92469	Endoplasmin OS=Homo sapiens OX=9606 GN=HSP90B1 PE=1 SV=1
258	925	P62318|SMD3_HUMAN	46.12	8	8	736000	1	1	1	N	13916	Small nuclear ribonucleoprotein Sm D3 OS=Homo sapiens OX=9606 GN=SNRPD3 PE=1 SV=1
239	201	P41250|GARS_HUMAN	46.09	3	3	812000	1	1	1	Y	83166	Glycine--tRNA ligase OS=Homo sapiens OX=9606 GN=GARS PE=1 SV=3
364	5365	P12273|PIP_HUMAN	45.68	7	7	4450000	1	1	1	N	16572	Prolactin-inducible protein OS=Homo sapiens OX=9606 GN=PIP PE=1 SV=1
365	5366	Q5JTV8|TOIP1_HUMAN	45.31	2	2	2270000	1	1	1	N	66248	Torsin-1A-interacting protein 1 OS=Homo sapiens OX=9606 GN=TOR1AIP1 PE=1 SV=2
366	3024	P18085|ARF4_HUMAN	44.83	6	6	0	1	1	1	N	20511	ADP-ribosylation factor 4 OS=Homo sapiens OX=9606 GN=ARF4 PE=1 SV=3
213	633	Q12965|MYO1E_HUMAN	44.35	1	1	0	1	1	2	N	127062	Unconventional myosin-Ie OS=Homo sapiens OX=9606 GN=MYO1E PE=1 SV=2
213	60	O00160|MYO1F_HUMAN	44.35	1	1	0	1	1	2	N	124844	Unconventional myosin-If OS=Homo sapiens OX=9606 GN=MYO1F PE=1 SV=3
367	1743	P01009|A1AT_HUMAN	43.92	2	2	5250000	1	1	1	N	46737	Alpha-1-antitrypsin OS=Homo sapiens OX=9606 GN=SERPINA1 PE=1 SV=3
368	1286	B2RXH8|HNRC2_HUMAN	43.45	4	4	2010000	1	1	1	N	32072	Heterogeneous nuclear ribonucleoprotein C-like 2 OS=Homo sapiens OX=9606 GN=HNRNPCL2 PE=1 SV=1
368	1182	P0DMR1|HNRC4_HUMAN	43.45	4	4	2010000	1	1	1	N	32029	Heterogeneous nuclear ribonucleoprotein C-like 4 OS=Homo sapiens OX=9606 GN=HNRNPCL4 PE=3 SV=1
368	1183	B7ZW38|HNRC3_HUMAN	43.45	4	4	2010000	1	1	1	N	32029	Heterogeneous nuclear ribonucleoprotein C-like 3 OS=Homo sapiens OX=9606 GN=HNRNPCL3 PE=2 SV=1
368	1287	O60812|HNRC1_HUMAN	43.45	4	4	2010000	1	1	1	N	32142	Heterogeneous nuclear ribonucleoprotein C-like 1 OS=Homo sapiens OX=9606 GN=HNRNPCL1 PE=1 SV=1
368	384	P07910|HNRPC_HUMAN	43.45	4	4	2010000	1	1	1	N	33670	Heterogeneous nuclear ribonucleoproteins C1/C2 OS=Homo sapiens OX=9606 GN=HNRNPC PE=1 SV=4
370	695	P07948|LYN_HUMAN	43.34	2	2	0	1	1	1	N	58574	Tyrosine-protein kinase Lyn OS=Homo sapiens OX=9606 GN=LYN PE=1 SV=3
370	686	P08631|HCK_HUMAN	43.34	2	2	0	1	1	1	N	59600	Tyrosine-protein kinase HCK OS=Homo sapiens OX=9606 GN=HCK PE=1 SV=5
371	217	Q9Y6K5|OAS3_HUMAN	43.12	1	1	0	1	1	1	N	121170	2'-5'-oligoadenylate synthase 3 OS=Homo sapiens OX=9606 GN=OAS3 PE=1 SV=3
369	919	P25398|RS12_HUMAN	43.12	8	8	861000	1	1	1	N	14515	40S ribosomal protein S12 OS=Homo sapiens OX=9606 GN=RPS12 PE=1 SV=3
303	352	P35241|RADI_HUMAN	42.5	2	2	3110000	1	1	1	N	68564	Radixin OS=Homo sapiens OX=9606 GN=RDX PE=1 SV=1
303	88	P26038|MOES_HUMAN	42.5	2	2	3110000	1	1	1	N	67820	Moesin OS=Homo sapiens OX=9606 GN=MSN PE=1 SV=3
303	249	P15311|EZRI_HUMAN	42.5	2	2	3110000	1	1	1	N	69413	Ezrin OS=Homo sapiens OX=9606 GN=EZR PE=1 SV=4
376	99	Q8WUM4|PDC6I_HUMAN	42.29	1	1	946000	1	1	1	N	96023	Programmed cell death 6-interacting protein OS=Homo sapiens OX=9606 GN=PDCD6IP PE=1 SV=1
372	5371	Q6UWP8|SBSN_HUMAN	42.29	3	3	1340000	1	1	1	N	60541	Suprabasin OS=Homo sapiens OX=9606 GN=SBSN PE=1 SV=2
284	837	O60234|GMFG_HUMAN	42.18	6	6	956000	1	1	1	N	16801	Glia maturation factor gamma OS=Homo sapiens OX=9606 GN=GMFG PE=1 SV=1
284	1433	P60983|GMFB_HUMAN	42.18	6	6	956000	1	1	1	N	16713	Glia maturation factor beta OS=Homo sapiens OX=9606 GN=GMFB PE=1 SV=2
373	173	O14980|XPO1_HUMAN	42.02	1	1	876000	1	1	1	N	123386	Exportin-1 OS=Homo sapiens OX=9606 GN=XPO1 PE=1 SV=1
374	269	P23381|SYWC_HUMAN	41.67	2	2	619000	1	1	1	N	53165	Tryptophan--tRNA ligase, cytoplasmic OS=Homo sapiens OX=9606 GN=WARS PE=1 SV=2
304	588	P09972|ALDOC_HUMAN	41.29	6	6	1400000	1	1	1	N	39456	Fructose-bisphosphate aldolase C OS=Homo sapiens OX=9606 GN=ALDOC PE=1 SV=2
375	544	P19474|RO52_HUMAN	41.21	4	4	2280000	1	1	1	N	54170	E3 ubiquitin-protein ligase TRIM21 OS=Homo sapiens OX=9606 GN=TRIM21 PE=1 SV=1
310	5343	Q5T750|XP32_HUMAN	41.02	3	3	0	1	1	1	N	26238	Skin-specific protein 32 OS=Homo sapiens OX=9606 GN=XP32 PE=1 SV=1
308	5341	P25311|ZA2G_HUMAN	40.74	3	3	0	1	1	1	N	34259	Zinc-alpha-2-glycoprotein OS=Homo sapiens OX=9606 GN=AZGP1 PE=1 SV=2
282	255	P60842|IF4A1_HUMAN	40.49	2	2	8390000	1	1	1	N	46154	Eukaryotic initiation factor 4A-I OS=Homo sapiens OX=9606 GN=EIF4A1 PE=1 SV=1
282	317	Q14240|IF4A2_HUMAN	40.49	2	2	8390000	1	1	1	N	46402	Eukaryotic initiation factor 4A-II OS=Homo sapiens OX=9606 GN=EIF4A2 PE=1 SV=2
316	564	P26641|EF1G_HUMAN	39.97	2	2	3340000	1	1	1	N	50119	Elongation factor 1-gamma OS=Homo sapiens OX=9606 GN=EEF1G PE=1 SV=3
278	41	Q14204|DYHC1_HUMAN	39.43	0	0	0	1	1	1	N	532412	Cytoplasmic dynein 1 heavy chain 1 OS=Homo sapiens OX=9606 GN=DYNC1H1 PE=1 SV=5
377	5375	Q9NYU2|UGGG1_HUMAN	39.11	1	1	1740000	1	1	1	N	177189	UDP-glucose:glycoprotein glucosyltransferase 1 OS=Homo sapiens OX=9606 GN=UGGT1 PE=1 SV=3
378	5376	Q9P003|CNIH4_HUMAN	38.61	14	14	2490000	1	1	1	Y	16093	Protein cornichon homolog 4 OS=Homo sapiens OX=9606 GN=CNIH4 PE=1 SV=1
382	274	P41252|SYIC_HUMAN	38.53	1	1	2850000	1	1	1	N	144498	Isoleucine--tRNA ligase, cytoplasmic OS=Homo sapiens OX=9606 GN=IARS PE=1 SV=2
305	484	O95373|IPO7_HUMAN	38.42	2	2	0	1	1	1	Y	119516	Importin-7 OS=Homo sapiens OX=9606 GN=IPO7 PE=1 SV=1
388	972	Q16555|DPYL2_HUMAN	38.23	1	1	385000	1	1	1	N	62294	Dihydropyrimidinase-related protein 2 OS=Homo sapiens OX=9606 GN=DPYSL2 PE=1 SV=1
379	537	Q13155|AIMP2_HUMAN	38.18	3	3	1090000	1	1	1	N	35349	Aminoacyl tRNA synthase complex-interacting multifunctional protein 2 OS=Homo sapiens OX=9606 GN=AIMP2 PE=1 SV=2
381	3217	P33991|MCM4_HUMAN	37.76	1	1	1420000	1	1	1	Y	96558	DNA replication licensing factor MCM4 OS=Homo sapiens OX=9606 GN=MCM4 PE=1 SV=5
380	5377	P11215|ITAM_HUMAN	37.73	1	1	0	1	1	1	N	127178	Integrin alpha-M OS=Homo sapiens OX=9606 GN=ITGAM PE=1 SV=2
262	1616	P11166|GTR1_HUMAN	37.52	2	2	3270000	1	1	2	N	54084	Solute carrier family 2, facilitated glucose transporter member 1 OS=Homo sapiens OX=9606 GN=SLC2A1 PE=1 SV=2
309	1450	Q03113|GNA12_HUMAN	37.51	3	3	661000	1	1	1	N	44279	Guanine nucleotide-binding protein subunit alpha-12 OS=Homo sapiens OX=9606 GN=GNA12 PE=1 SV=4
309	1443	P11488|GNAT1_HUMAN	37.51	3	3	661000	1	1	1	N	40041	Guanine nucleotide-binding protein G(t) subunit alpha-1 OS=Homo sapiens OX=9606 GN=GNAT1 PE=1 SV=5
309	1444	P09471|GNAO_HUMAN	37.51	3	3	661000	1	1	1	N	40051	Guanine nucleotide-binding protein G(o) subunit alpha OS=Homo sapiens OX=9606 GN=GNAO1 PE=1 SV=4
309	1445	A8MTJ3|GNAT3_HUMAN	37.51	3	3	661000	1	1	1	N	40357	Guanine nucleotide-binding protein G(t) subunit alpha-3 OS=Homo sapiens OX=9606 GN=GNAT3 PE=2 SV=2
309	1446	P63096|GNAI1_HUMAN	37.51	3	3	661000	1	1	1	N	40361	Guanine nucleotide-binding protein G(i) subunit alpha-1 OS=Homo sapiens OX=9606 GN=GNAI1 PE=1 SV=2
309	1447	P08754|GNAI3_HUMAN	37.51	3	3	661000	1	1	1	N	40532	Guanine nucleotide-binding protein G(k) subunit alpha OS=Homo sapiens OX=9606 GN=GNAI3 PE=1 SV=3
309	1448	P19087|GNAT2_HUMAN	37.51	3	3	661000	1	1	1	N	40176	Guanine nucleotide-binding protein G(t) subunit alpha-2 OS=Homo sapiens OX=9606 GN=GNAT2 PE=2 SV=4
309	648	P04899|GNAI2_HUMAN	37.51	3	3	661000	1	1	1	N	40451	Guanine nucleotide-binding protein G(i) subunit alpha-2 OS=Homo sapiens OX=9606 GN=GNAI2 PE=1 SV=3
309	1214	Q14344|GNA13_HUMAN	37.51	3	3	661000	1	1	1	N	44050	Guanine nucleotide-binding protein subunit alpha-13 OS=Homo sapiens OX=9606 GN=GNA13 PE=1 SV=2
309	1449	P38405|GNAL_HUMAN	37.51	3	3	661000	1	1	1	N	44309	Guanine nucleotide-binding protein G(olf) subunit alpha OS=Homo sapiens OX=9606 GN=GNAL PE=1 SV=1
309	1451	P63092|GNAS2_HUMAN	37.51	3	3	661000	1	1	1	N	45665	Guanine nucleotide-binding protein G(s) subunit alpha isoforms short OS=Homo sapiens OX=9606 GN=GNAS PE=1 SV=1
309	1456	Q5JWF2|GNAS1_HUMAN	37.51	1	1	661000	1	1	1	N	111024	Guanine nucleotide-binding protein G(s) subunit alpha isoforms XLas OS=Homo sapiens OX=9606 GN=GNAS PE=1 SV=2
312	5345	P62857|RS28_HUMAN	37.47	22	22	2260000	1	1	1	N	7841	40S ribosomal protein S28 OS=Homo sapiens OX=9606 GN=RPS28 PE=1 SV=1
272	57	P49327|FAS_HUMAN	36.86	1	1	0	1	1	1	N	273424	Fatty acid synthase OS=Homo sapiens OX=9606 GN=FASN PE=1 SV=3
383	751	Q9UQM7|KCC2A_HUMAN	36.34	3	3	847000	1	1	1	N	54088	Calcium/calmodulin-dependent protein kinase type II subunit alpha OS=Homo sapiens OX=9606 GN=CAMK2A PE=1 SV=2
383	578	Q13557|KCC2D_HUMAN	36.34	2	2	847000	1	1	1	N	56369	Calcium/calmodulin-dependent protein kinase type II subunit delta OS=Homo sapiens OX=9606 GN=CAMK2D PE=1 SV=3
383	580	Q13555|KCC2G_HUMAN	36.34	2	2	847000	1	1	1	N	62607	Calcium/calmodulin-dependent protein kinase type II subunit gamma OS=Homo sapiens OX=9606 GN=CAMK2G PE=1 SV=4
383	752	Q13554|KCC2B_HUMAN	36.34	2	2	847000	1	1	1	N	72678	Calcium/calmodulin-dependent protein kinase type II subunit beta OS=Homo sapiens OX=9606 GN=CAMK2B PE=1 SV=3
384	1351	P04632|CPNS1_HUMAN	36.05	9	9	0	1	1	1	N	28316	Calpain small subunit 1 OS=Homo sapiens OX=9606 GN=CAPNS1 PE=1 SV=1
174	3942	Q9Y3T9|NOC2L_HUMAN	35.93	1	1	0	1	1	1	N	84919	Nucleolar complex protein 2 homolog OS=Homo sapiens OX=9606 GN=NOC2L PE=1 SV=4
387	461	Q9P2J5|SYLC_HUMAN	35.87	1	1	1330000	1	1	1	N	134466	Leucine--tRNA ligase, cytoplasmic OS=Homo sapiens OX=9606 GN=LARS PE=1 SV=2
385	5381	#CONTAM#P01966	35.67	11	11	1970000	1	1	1	N	15184	SWISS-PROT:#CONTAM#P01966 (Bos taurus) Hemoglobin subunit alpha
385	5382	P69905|HBA_HUMAN	35.67	11	11	1970000	1	1	1	N	15258	Hemoglobin subunit alpha OS=Homo sapiens OX=9606 GN=HBA1 PE=1 SV=2
311	5344	Q08554|DSC1_HUMAN	35.43	2	2	0	1	1	1	N	99987	Desmocollin-1 OS=Homo sapiens OX=9606 GN=DSC1 PE=1 SV=2
386	5383	Q8NBM8|PCYXL_HUMAN	35.39	2	2	0	1	1	1	N	54647	Prenylcysteine oxidase-like OS=Homo sapiens OX=9606 GN=PCYOX1L PE=1 SV=2
313	2482	P13637|AT1A3_HUMAN	34.86	1	1	0	1	1	1	N	111748	Sodium/potassium-transporting ATPase subunit alpha-3 OS=Homo sapiens OX=9606 GN=ATP1A3 PE=1 SV=3
313	5388	P05023|AT1A1_HUMAN	34.86	1	1	0	1	1	1	N	112896	Sodium/potassium-transporting ATPase subunit alpha-1 OS=Homo sapiens OX=9606 GN=ATP1A1 PE=1 SV=1
317	50	Q92835|SHIP1_HUMAN	34.75	1	1	988000	1	1	1	N	133292	Phosphatidylinositol 3,4,5-trisphosphate 5-phosphatase 1 OS=Homo sapiens OX=9606 GN=INPP5D PE=1 SV=2
134	1761	Q12802|AKP13_HUMAN	33.74	0	0	18300000	1	1	2	N	307550	A-kinase anchor protein 13 OS=Homo sapiens OX=9606 GN=AKAP13 PE=1 SV=2
389	153	O15523|DDX3Y_HUMAN	33.65	2	2	2270000	1	1	1	N	73154	ATP-dependent RNA helicase DDX3Y OS=Homo sapiens OX=9606 GN=DDX3Y PE=1 SV=2
389	113	O00571|DDX3X_HUMAN	33.65	2	2	2270000	1	1	1	N	73244	ATP-dependent RNA helicase DDX3X OS=Homo sapiens OX=9606 GN=DDX3X PE=1 SV=3
263	1716	Q9HB09|B2L12_HUMAN	33.52	2	2	2220000	1	1	1	N	36822	Bcl-2-like protein 12 OS=Homo sapiens OX=9606 GN=BCL2L12 PE=1 SV=1
263	738	P36222|CH3L1_HUMAN	33.52	2	2	2220000	1	1	1	N	42625	Chitinase-3-like protein 1 OS=Homo sapiens OX=9606 GN=CHI3L1 PE=1 SV=2
390	5391	P23786|CPT2_HUMAN	33.3	2	2	3560000	1	1	1	N	73777	Carnitine O-palmitoyltransferase 2, mitochondrial OS=Homo sapiens OX=9606 GN=CPT2 PE=1 SV=2
391	58	O15027|SC16A_HUMAN	33.1	1	1	1710000	1	1	1	N	251891	Protein transport protein Sec16A OS=Homo sapiens OX=9606 GN=SEC16A PE=1 SV=4
392	706	Q9Y6E2|BZW2_HUMAN	33.02	2	2	1800000	1	1	1	N	48162	Basic leucine zipper and W2 domain-containing protein 2 OS=Homo sapiens OX=9606 GN=BZW2 PE=1 SV=1
393	260	Q14103|HNRPD_HUMAN	32.99	2	2	1410000	1	1	1	N	38434	Heterogeneous nuclear ribonucleoprotein D0 OS=Homo sapiens OX=9606 GN=HNRNPD PE=1 SV=1
393	920	O14979|HNRDL_HUMAN	32.99	2	2	1410000	1	1	1	N	46438	Heterogeneous nuclear ribonucleoprotein D-like OS=Homo sapiens OX=9606 GN=HNRNPDL PE=1 SV=3
394	1583	P07339|CATD_HUMAN	32.84	2	2	1080000	1	1	1	N	44552	Cathepsin D OS=Homo sapiens OX=9606 GN=CTSD PE=1 SV=1
395	899	P62873|GBB1_HUMAN	32.64	4	4	0	1	1	1	Y	37377	Guanine nucleotide-binding protein G(I)/G(S)/G(T) subunit beta-1 OS=Homo sapiens OX=9606 GN=GNB1 PE=1 SV=3
396	5417	P61011|SRP54_HUMAN	32.54	2	2	0	1	1	1	N	55705	Signal recognition particle 54 kDa protein OS=Homo sapiens OX=9606 GN=SRP54 PE=1 SV=1
397	5418	P02792|FRIL_HUMAN	32.5	9	9	0	1	1	1	N	20020	Ferritin light chain OS=Homo sapiens OX=9606 GN=FTL PE=1 SV=2
398	5421	O95969|SG1D2_HUMAN	32.26	10	10	2960000	1	1	1	N	9925	Secretoglobin family 1D member 2 OS=Homo sapiens OX=9606 GN=SCGB1D2 PE=2 SV=1
399	507	Q9Y265|RUVB1_HUMAN	31.58	2	2	0	1	1	1	N	50228	RuvB-like 1 OS=Homo sapiens OX=9606 GN=RUVBL1 PE=1 SV=1
400	334	P19525|E2AK2_HUMAN	31.54	2	2	686000	1	1	1	N	62094	Interferon-induced, double-stranded RNA-activated protein kinase OS=Homo sapiens OX=9606 GN=EIF2AK2 PE=1 SV=2
401	1094	Q00005|2ABB_HUMAN	30.72	5	5	0	1	1	1	N	51710	Serine/threonine-protein phosphatase 2A 55 kDa regulatory subunit B beta isoform OS=Homo sapiens OX=9606 GN=PPP2R2B PE=1 SV=1

## Sheet: unique hits SIRPB2 vs EV
	Protein Group	Protein ID	Accession	-10lgP	Coverage (%)	Coverage (%) Sample 2	Intensity Sample 2	#Peptides	#Unique	#Spec Sample 2	PTM	Avg. Mass	Description	User Input	Mapped Gene Symbol	Num of Expt. (found/total)	Ave SC	Max SC	occurance
7	5	14	P63261|ACTG_HUMAN	349.62	92	92	1360000000	39	14	135	Y	41793	Actin, cytoplasmic 2 OS=Homo sapiens OX=9606 GN=ACTG1 PE=1 SV=1	P63261	ACTG1	667 / 716	49.9	1014	0.931564
14	2	5297	Q5JXA9|SIRB2_HUMAN	323.51	66	66	4390000000	28	28	194	Y	36968	Signal-regulatory protein beta-2 OS=Homo sapiens OX=9606 GN=SIRPB2 PE=2 SV=1	Q5JXA9	SIRPB2	0 / 716	0		0
17	19	1212	P11216|PYGB_HUMAN	283.43	31	31	69200000	25	12	51	Y	96696	Glycogen phosphorylase, brain form OS=Homo sapiens OX=9606 GN=PYGB PE=1 SV=5	P11216	PYGB	71 / 716	2.5	12	0.099162
20	21	548	P08779|K1C16_HUMAN	280.73	50	50	107000000	27	10	50	Y	51268	Keratin, type I cytoskeletal 16 OS=Homo sapiens OX=9606 GN=KRT16 PE=1 SV=4	P08779	KRT16	516 / 716	14.8	241	0.72067
25	12	171	P02538|K2C6A_HUMAN	276.51	44	44	19800000	36	3	74	Y	60045	Keratin, type II cytoskeletal 6A OS=Homo sapiens OX=9606 GN=KRT6A PE=1 SV=3	P02538	KRT6A	515 / 716	14.6	213	0.719274
31	15	80	P63267|ACTH_HUMAN	254.37	41	41	0	22	2	63	Y	41877	Actin, gamma-enteric smooth muscle OS=Homo sapiens OX=9606 GN=ACTG2 PE=1 SV=1	P63267	ACTG2	653 / 716	24.3	355	0.912011
32	15	66	P62736|ACTA_HUMAN	254.37	41	41	0	22	2	63	Y	42009	Actin, aortic smooth muscle OS=Homo sapiens OX=9606 GN=ACTA2 PE=1 SV=1	P62736	ACTA2	653 / 716	24.5	355	0.912011
36	35	539	Q04695|K1C17_HUMAN	230.02	32	32	14200000	16	2	30	Y	48106	Keratin, type I cytoskeletal 17 OS=Homo sapiens OX=9606 GN=KRT17 PE=1 SV=2	Q04695	KRT17	465 / 716	10.8	126	0.649441
38	49	5298	O43790|KRT86_HUMAN	229.07	33	33	28500000	19	10	25	Y	53501	Keratin, type II cuticular Hb6 OS=Homo sapiens OX=9606 GN=KRT86 PE=1 SV=1	O43790	KRT86	132 / 716	6.1	155	0.184358
40	49	3790	Q14533|KRT81_HUMAN	229.07	32	32	28500000	19	10	25	Y	54928	Keratin, type II cuticular Hb1 OS=Homo sapiens OX=9606 GN=KRT81 PE=1 SV=3	Q14533	KRT81	131 / 716	5.5	143	0.182961
62	66	5304	P78386|KRT85_HUMAN	164.63	18	18	1980000	12	3	16	Y	55802	Keratin, type II cuticular Hb5 OS=Homo sapiens OX=9606 GN=KRT85 PE=1 SV=1	P78386	KRT85	130 / 716	5.1	114	0.181564
66	79	2441	P15924|DESP_HUMAN	160.06	4	4	27800000	9	9	11	Y	331774	Desmoplakin OS=Homo sapiens OX=9606 GN=DSP PE=1 SV=3	P15924	DSP	328 / 716	14	201	0.458101
72	72	5320	O43914|TYOBP_HUMAN	155.75	27	27	832000000	4	4	13	N	12179	TYRO protein tyrosine kinase-binding protein OS=Homo sapiens OX=9606 GN=TYROBP PE=1 SV=1	O43914	TYROBP	0 / 716	0		0
73	115	4704	Q02413|DSG1_HUMAN	155.48	8	8	19300000	5	5	5	Y	113748	Desmoglein-1 OS=Homo sapiens OX=9606 GN=DSG1 PE=1 SV=2	Q02413	DSG1	116 / 716	8.6	52	0.162011
80	110	287	P34931|HS71L_HUMAN	150.97	9	9	2700000	5	1	7	N	70375	Heat shock 70 kDa protein 1-like OS=Homo sapiens OX=9606 GN=HSPA1L PE=1 SV=2	P34931	HSPA1L	693 / 716	24.9	185	0.967877
91	77	1087	Q8N1N4|K2C78_HUMAN	136.9	9	9	20300000	7	2	12	Y	56866	Keratin, type II cytoskeletal 78 OS=Homo sapiens OX=9606 GN=KRT78 PE=1 SV=2	Q8N1N4	KRT78	191 / 716	3.8	31	0.26676
94	54	763	Q86Y46|K2C73_HUMAN	135.7	12	12	0	7	1	14	Y	58923	Keratin, type II cytoskeletal 73 OS=Homo sapiens OX=9606 GN=KRT73 PE=1 SV=1	Q86Y46	KRT73	231 / 716	3.3	33	0.322626
100	100	2575	P08575|PTPRC_HUMAN	130.31	5	5	22500000	6	6	7	Y	147486	Receptor-type tyrosine-protein phosphatase C OS=Homo sapiens OX=9606 GN=PTPRC PE=1 SV=3	P08575	PTPRC	1 / 716	1	1	0.00139665
103	151	1296	P07478|TRY2_HUMAN	127.76	8	8	175000000	4	1	4	N	26488	Trypsin-2 OS=Homo sapiens OX=9606 GN=PRSS2 PE=1 SV=1	P07478	PRSS2	57 / 716	1.3	2	0.0796089
104	151	1297	Q8NHM4|TRY6_HUMAN	127.76	8	8	175000000	4	1	4	N	26537	Putative trypsin-6 OS=Homo sapiens OX=9606 GN=PRSS3P2 PE=5 SV=2	Q8NHM4	PRSS3P2	61 / 716	1.3	2	0.0851955
105	151	1298	P07477|TRY1_HUMAN	127.76	8	8	175000000	4	1	4	N	26558	Trypsin-1 OS=Homo sapiens OX=9606 GN=PRSS1 PE=1 SV=1	P07477	PRSS1	108 / 716	3.4	42	0.150838
109	111	512	P62979|RS27A_HUMAN	125.52	22	22	63200000	3	3	6	N	17965	Ubiquitin-40S ribosomal protein S27a OS=Homo sapiens OX=9606 GN=RPS27A PE=1 SV=2	P62979	RPS27A	478 / 716	5.8	84	0.667598
110	111	516	P0CG47|UBB_HUMAN	125.52	15	15	63200000	3	3	6	N	25762	Polyubiquitin-B OS=Homo sapiens OX=9606 GN=UBB PE=1 SV=1	P0CG47	UBB	457 / 716	5.5	84	0.638268
111	111	526	P0CG48|UBC_HUMAN	125.52	5	5	63200000	3	3	6	N	77039	Polyubiquitin-C OS=Homo sapiens OX=9606 GN=UBC PE=1 SV=3	P0CG48	UBC	457 / 716	5.5	84	0.638268
126	133	5310	P15144|AMPN_HUMAN	116.83	5	5	6890000	5	5	5	Y	109539	Aminopeptidase N OS=Homo sapiens OX=9606 GN=ANPEP PE=1 SV=4	P15144	ANPEP	2 / 716	3	5	0.0027933
132	183	322	P05388|RLA0_HUMAN	113.34	11	11	8600000	3	3	3	N	34274	60S acidic ribosomal protein P0 OS=Homo sapiens OX=9606 GN=RPLP0 PE=1 SV=1	P05388	RPLP0	436 / 716	8.3	57	0.608939
158	126	1832	Q7L5N7|PCAT2_HUMAN	96.93	5	5	9460000	3	3	6	N	60208	Lysophosphatidylcholine acyltransferase 2 OS=Homo sapiens OX=9606 GN=LPCAT2 PE=1 SV=1	Q7L5N7	LPCAT2	6 / 716	1.3	3	0.00837989
160	187	5314	Q5T749|KPRP_HUMAN	95.53	6	6	2650000	3	3	3	Y	64136	Keratinocyte proline-rich protein OS=Homo sapiens OX=9606 GN=KPRP PE=1 SV=1	Q5T749	KPRP	81 / 716	4	31	0.113128
175	158	910	P62820|RAB1A_HUMAN	89.65	17	17	2610000	3	1	4	N	22678	Ras-related protein Rab-1A OS=Homo sapiens OX=9606 GN=RAB1A PE=1 SV=3	P62820	RAB1A	195 / 716	4	20	0.272346
176	223	4112	P04844|RPN2_HUMAN	89.54	7	7	893000	2	2	2	N	69284	Dolichyl-diphosphooligosaccharide--protein glycosyltransferase subunit 2 OS=Homo sapiens OX=9606 GN=RPN2 PE=1 SV=3	P04844	RPN2	179 / 716	3.5	29	0.25
182	244	1405	P68871|HBB_HUMAN	87.72	16	16	1880000	2	1	2	N	15998	Hemoglobin subunit beta OS=Homo sapiens OX=9606 GN=HBB PE=1 SV=2	P68871	HBB	113 / 716	1.9	12	0.157821
192	229	1190	P04222|1C03_HUMAN	83.2	10	10	2320000	2	2	2	N	40861	HLA class I histocompatibility antigen, Cw-3 alpha chain OS=Homo sapiens OX=9606 GN=HLA-C PE=1 SV=2	P04222	HLA-C	118 / 716	2.1	11	0.164804
193	229	1191	P30510|1C14_HUMAN	83.2	10	10	2320000	2	2	2	N	40838	HLA class I histocompatibility antigen, Cw-14 alpha chain OS=Homo sapiens OX=9606 GN=HLA-C PE=1 SV=2	P30510	HLA-C	118 / 716	2.1	11	0.164804
194	229	1111	P30501|1C02_HUMAN	83.2	10	10	2320000	2	2	2	N	41095	HLA class I histocompatibility antigen, Cw-2 alpha chain OS=Homo sapiens OX=9606 GN=HLA-C PE=1 SV=1	P30501	HLA-C	118 / 716	2.1	11	0.164804
200	229	5042	P30455|1A36_HUMAN	83.2	10	10	2320000	2	2	2	N	40934	HLA class I histocompatibility antigen, A-36 alpha chain OS=Homo sapiens OX=9606 GN=HLA-A PE=1 SV=1	P30455	HLA-A	114 / 716	2.5	15	0.159218
204	229	5043	P04439|1A03_HUMAN	83.2	10	10	2320000	2	2	2	N	40841	HLA class I histocompatibility antigen, A-3 alpha chain OS=Homo sapiens OX=9606 GN=HLA-A PE=1 SV=2	P04439	HLA-A	114 / 716	2.5	15	0.159218
205	229	5044	P16188|1A30_HUMAN	83.2	10	10	2320000	2	2	2	N	40905	HLA class I histocompatibility antigen, A-30 alpha chain OS=Homo sapiens OX=9606 GN=HLA-A PE=1 SV=2	P16188	HLA-A	114 / 716	2.5	15	0.159218
207	229	2677	P13746|1A11_HUMAN	83.2	10	10	2320000	2	2	2	N	40937	HLA class I histocompatibility antigen, A-11 alpha chain OS=Homo sapiens OX=9606 GN=HLA-A PE=1 SV=1	P13746	HLA-A	114 / 716	2.5	15	0.159218
209	229	5045	P30443|1A01_HUMAN	83.2	10	10	2320000	2	2	2	N	40846	HLA class I histocompatibility antigen, A-1 alpha chain OS=Homo sapiens OX=9606 GN=HLA-A PE=1 SV=1	P30443	HLA-A	114 / 716	2.5	15	0.159218
212	229	5046	P05534|1A24_HUMAN	83.2	10	10	2320000	2	2	2	N	40689	HLA class I histocompatibility antigen, A-24 alpha chain OS=Homo sapiens OX=9606 GN=HLA-A PE=1 SV=2	P05534	HLA-A	114 / 716	2.5	15	0.159218
213	229	2284	P30447|1A23_HUMAN	83.2	10	10	2320000	2	2	2	N	40733	HLA class I histocompatibility antigen, A-23 alpha chain OS=Homo sapiens OX=9606 GN=HLA-A PE=1 SV=1	P30447	HLA-A	114 / 716	2.5	15	0.159218
214	229	1192	P30504|1C04_HUMAN	83.2	10	10	2320000	2	2	2	N	40995	HLA class I histocompatibility antigen, Cw-4 alpha chain OS=Homo sapiens OX=9606 GN=HLA-C PE=1 SV=1	P30504	HLA-C	118 / 716	2.1	11	0.164804
215	229	1114	P30508|1C12_HUMAN	83.2	10	10	2320000	2	2	2	N	40886	HLA class I histocompatibility antigen, Cw-12 alpha chain OS=Homo sapiens OX=9606 GN=HLA-C PE=1 SV=2	P30508	HLA-C	118 / 716	2.1	11	0.164804
216	229	1115	Q07000|1C15_HUMAN	83.2	10	10	2320000	2	2	2	N	40863	HLA class I histocompatibility antigen, Cw-15 alpha chain OS=Homo sapiens OX=9606 GN=HLA-C PE=1 SV=1	Q07000	HLA-C	118 / 716	2.1	11	0.164804
217	229	1193	Q95604|1C17_HUMAN	83.2	10	10	2320000	2	2	2	N	41238	HLA class I histocompatibility antigen, Cw-17 alpha chain OS=Homo sapiens OX=9606 GN=HLA-C PE=1 SV=1	Q95604	HLA-C	118 / 716	2.1	11	0.164804
222	218	5316	Q8IXB1|DJC10_HUMAN	81.45	3	3	3510000	2	2	2	N	91080	DnaJ homolog subfamily C member 10 OS=Homo sapiens OX=9606 GN=DNAJC10 PE=1 SV=2	Q8IXB1	DNAJC10	131 / 716	9.6	49	0.182961
224	247	922	Q71UM5|RS27L_HUMAN	81.38	25	25	1610000	2	2	2	Y	9477	40S ribosomal protein S27-like OS=Homo sapiens OX=9606 GN=RPS27L PE=1 SV=3	Q71UM5	RPS27L	372 / 716	2.3	15	0.519553
227	222	5317	P02787|TRFE_HUMAN	79.11	3	3	0	2	2	2	Y	77064	Serotransferrin OS=Homo sapiens OX=9606 GN=TF PE=1 SV=3	P02787	TF	11 / 716	6.8	27	0.0153631
228	181	5319	O14773|TPP1_HUMAN	79.11	2	2	3690000	1	1	1	N	61248	Tripeptidyl-peptidase 1 OS=Homo sapiens OX=9606 GN=TPP1 PE=1 SV=2	O14773	TPP1	37 / 716	1.6	4	0.051676
235	252	5328	P02647|APOA1_HUMAN	75.42	8	8	3080000	2	2	2	N	30778	Apolipoprotein A-I OS=Homo sapiens OX=9606 GN=APOA1 PE=1 SV=1	P02647	APOA1	17 / 716	1.2	2	0.023743
240	210	3539	P20591|MX1_HUMAN	73.82	4	4	2570000	2	2	2	Y	75520	Interferon-induced GTP-binding protein Mx1 OS=Homo sapiens OX=9606 GN=MX1 PE=1 SV=4	P20591	MX1	1 / 716	2	2	0.00139665
243	246	1364	P17081|RHOQ_HUMAN	73.35	10	10	0	2	1	2	Y	22659	Rho-related GTP-binding protein RhoQ OS=Homo sapiens OX=9606 GN=RHOQ PE=1 SV=2	P17081	RHOQ	9 / 716	1	1	0.0125698
244	245	5321	Q8WWI5|CTL1_HUMAN	73.19	5	5	6540000	2	2	2	N	73302	Choline transporter-like protein 1 OS=Homo sapiens OX=9606 GN=SLC44A1 PE=1 SV=1	Q8WWI5	SLC44A1	0 / 716	0		0
245	251	5327	P00738|HPT_HUMAN	72.6	6	6	0	2	2	2	Y	45205	Haptoglobin OS=Homo sapiens OX=9606 GN=HP PE=1 SV=1	P00738	HP	15 / 716	1.7	4	0.0209497
250	97	1500	P05783|K1C18_HUMAN	70.56	4	4	1550000	2	1	5	N	48058	Keratin, type I cytoskeletal 18 OS=Homo sapiens OX=9606 GN=KRT18 PE=1 SV=2	P05783	KRT18	471 / 716	10.3	311	0.657821
259	332	5346	Q4V339|CBWD6_HUMAN	65.19	6	6	1980000	1	1	1	N	43964	COBW domain-containing protein 6 OS=Homo sapiens OX=9606 GN=CBWD6 PE=3 SV=1	Q4V339	CBWD6	4 / 716	1	1	0.00558659
261	332	5347	Q5JTY5|CBWD3_HUMAN	65.19	6	6	1980000	1	1	1	N	44038	COBW domain-containing protein 3 OS=Homo sapiens OX=9606 GN=CBWD3 PE=2 SV=1	Q5JTY5	CBWD3	4 / 716	1	1	0.00558659
262	332	5348	Q5RIA9|CBWD5_HUMAN	65.19	6	6	1980000	1	1	1	N	44068	COBW domain-containing protein 5 OS=Homo sapiens OX=9606 GN=CBWD5 PE=2 SV=1	Q5RIA9	CBWD5	4 / 716	1	1	0.00558659
263	333	1273	Q9GZV4|IF5A2_HUMAN	64.84	8	8	0	1	1	1	N	16793	Eukaryotic translation initiation factor 5A-2 OS=Homo sapiens OX=9606 GN=EIF5A2 PE=1 SV=3	Q9GZV4	EIF5A2	314 / 716	3	15	0.438547
265	333	1274	Q6IS14|IF5AL_HUMAN	64.84	8	8	0	1	1	1	N	16773	Eukaryotic translation initiation factor 5A-1-like OS=Homo sapiens OX=9606 GN=EIF5AL1 PE=2 SV=2	Q6IS14	EIF5AL1	307 / 716	2.9	15	0.428771
267	259	5349	Q15363|TMED2_HUMAN	64	6	6	2310000	1	1	2	Y	22761	Transmembrane emp24 domain-containing protein 2 OS=Homo sapiens OX=9606 GN=TMED2 PE=1 SV=1	Q15363	TMED2	42 / 716	1.7	10	0.0586592
273	337	5350	Q08188|TGM3_HUMAN	61.07	3	3	787000	1	1	1	N	76632	Protein-glutamine gamma-glutamyltransferase E OS=Homo sapiens OX=9606 GN=TGM3 PE=1 SV=4	Q08188	TGM3	47 / 716	4.8	25	0.0656425
275	270	204	P35609|ACTN2_HUMAN	60.56	2	2	0	1	1	1	N	103854	Alpha-actinin-2 OS=Homo sapiens OX=9606 GN=ACTN2 PE=1 SV=1	P35609	ACTN2	213 / 716	7.9	237	0.297486
278	270	281	Q08043|ACTN3_HUMAN	60.56	2	2	0	1	1	1	N	103241	Alpha-actinin-3 OS=Homo sapiens OX=9606 GN=ACTN3 PE=1 SV=2	Q08043	ACTN3	170 / 716	6.4	190	0.23743
291	192	342	P57053|H2BFS_HUMAN	58.54	14	14	13500000	2	2	2	N	13944	Histone H2B type F-S OS=Homo sapiens OX=9606 GN=H2BFS PE=1 SV=2	P57053	H2BFS	515 / 716	17.1	145	0.719274
301	253	5329	P31944|CASPE_HUMAN	55.81	8	8	2610000	2	2	2	Y	27680	Caspase-14 OS=Homo sapiens OX=9606 GN=CASP14 PE=1 SV=2	P31944	CASP14	62 / 716	3.3	16	0.0865922
307	341	5353	Q9BVC6|TM109_HUMAN	55.33	5	5	3030000	1	1	1	N	26210	Transmembrane protein 109 OS=Homo sapiens OX=9606 GN=TMEM109 PE=1 SV=1	Q9BVC6	TMEM109	65 / 716	1.5	5	0.0907821
308	344	5354	Q8WVV4|POF1B_HUMAN	54.63	2	2	721000	1	1	1	N	68065	Protein POF1B OS=Homo sapiens OX=9606 GN=POF1B PE=1 SV=3	Q8WVV4	POF1B	28 / 716	3.8	15	0.0391061
315	345	5355	P01834|IGKC_HUMAN	53.49	17	17	1880000	1	1	1	N	11765	Immunoglobulin kappa constant OS=Homo sapiens OX=9606 GN=IGKC PE=1 SV=2	P01834	IGKC	36 / 716	7.4	47	0.0502793
318	348	5357	Q9NRP0|OSTC_HUMAN	52.47	8	8	2590000	1	1	1	Y	16829	Oligosaccharyltransferase complex subunit OSTC OS=Homo sapiens OX=9606 GN=OSTC PE=1 SV=1	Q9NRP0	OSTC	7 / 716	1	1	0.00977654
321	300	4604	Q15907|RB11B_HUMAN	52.37	6	6	2380000	1	1	1	N	24488	Ras-related protein Rab-11B OS=Homo sapiens OX=9606 GN=RAB11B PE=1 SV=4	Q15907	RAB11B	125 / 716	5.7	52	0.174581
327	351	5358	P09211|GSTP1_HUMAN	51.36	10	10	6380000	1	1	1	N	23356	Glutathione S-transferase P OS=Homo sapiens OX=9606 GN=GSTP1 PE=1 SV=2	P09211	GSTP1	164 / 716	6.4	90	0.22905
331	255	5331	A0A0C4DH42|HV366_HUMAN	51.02	24	24	6530000	2	2	2	Y	12698	Immunoglobulin heavy variable 3-66 OS=Homo sapiens OX=9606 GN=IGHV3-66 PE=3 SV=1	A0A0C4DH42	IGHV3-66	0 / 716	0		0
334	354	1612	Q7L1Q6|BZW1_HUMAN	50.75	4	4	2150000	1	1	1	N	48043	Basic leucine zipper and W2 domain-containing protein 1 OS=Homo sapiens OX=9606 GN=BZW1 PE=1 SV=1	Q7L1Q6	BZW1	35 / 716	2	11	0.0488827
335	207	712	Q6NXT2|H3C_HUMAN	50.68	7	7	2220000	1	1	1	N	15214	Histone H3.3C OS=Homo sapiens OX=9606 GN=H3F3C PE=1 SV=3	Q6NXT2	H3F3C	375 / 716	3.9	37	0.523743
337	207	558	Q71DI3|H32_HUMAN	50.68	7	7	2220000	1	1	1	N	15388	Histone H3.2 OS=Homo sapiens OX=9606 GN=HIST2H3A PE=1 SV=3	Q71DI3	HIST2H3C	389 / 716	5.4	44	0.543296
339	207	559	Q16695|H31T_HUMAN	50.68	7	7	2220000	1	1	1	N	15508	Histone H3.1t OS=Homo sapiens OX=9606 GN=HIST3H3 PE=1 SV=3	Q16695	HIST3H3	383 / 716	5	44	0.534916
341	357	5359	P51571|SSRD_HUMAN	50.56	11	11	4660000	1	1	1	N	18999	Translocon-associated protein subunit delta OS=Homo sapiens OX=9606 GN=SSR4 PE=1 SV=1	P51571	SSR4	254 / 716	2.9	16	0.354749
346	298	228	Q9H361|PABP3_HUMAN	49.77	2	2	1290000	1	1	1	N	70031	Polyadenylate-binding protein 3 OS=Homo sapiens OX=9606 GN=PABPC3 PE=1 SV=2	Q9H361	PABPC3	331 / 716	6	50	0.462291
349	361	5360	P47929|LEG7_HUMAN	49.16	8	8	0	1	1	1	N	15075	Galectin-7 OS=Homo sapiens OX=9606 GN=LGALS7 PE=1 SV=2	P47929	LGALS7B	43 / 716	3.4	11	0.0600559
351	363	5362	P61019|RAB2A_HUMAN	47.75	7	7	0	1	1	1	N	23546	Ras-related protein Rab-2A OS=Homo sapiens OX=9606 GN=RAB2A PE=1 SV=1	P61019	RAB2A	81 / 716	2	8	0.113128
354	277	5363	P11908|PRPS2_HUMAN	47.6	4	4	3560000	1	1	1	Y	34769	Ribose-phosphate pyrophosphokinase 2 OS=Homo sapiens OX=9606 GN=PRPS2 PE=1 SV=2	P11908	PRPS2	191 / 716	7.5	47	0.26676
355	306	5339	P05089|ARGI1_HUMAN	47.55	3	3	4920000	1	1	1	N	34735	Arginase-1 OS=Homo sapiens OX=9606 GN=ARG1 PE=1 SV=2	P05089	ARG1	57 / 716	3.4	25	0.0796089
359	364	5365	P12273|PIP_HUMAN	45.68	7	7	4450000	1	1	1	N	16572	Prolactin-inducible protein OS=Homo sapiens OX=9606 GN=PIP PE=1 SV=1	P12273	PIP	59 / 716	2.3	7	0.0824022
360	365	5366	Q5JTV8|TOIP1_HUMAN	45.31	2	2	2270000	1	1	1	N	66248	Torsin-1A-interacting protein 1 OS=Homo sapiens OX=9606 GN=TOR1AIP1 PE=1 SV=2	Q5JTV8	TOR1AIP1	69 / 716	2	15	0.0963687
361	366	3024	P18085|ARF4_HUMAN	44.83	6	6	0	1	1	1	N	20511	ADP-ribosylation factor 4 OS=Homo sapiens OX=9606 GN=ARF4 PE=1 SV=3	P18085	ARF4	199 / 716	4	16	0.277933
362	213	633	Q12965|MYO1E_HUMAN	44.35	1	1	0	1	1	2	N	127062	Unconventional myosin-Ie OS=Homo sapiens OX=9606 GN=MYO1E PE=1 SV=2	Q12965	MYO1E	30 / 716	2.2	7	0.0418994
365	368	1286	B2RXH8|HNRC2_HUMAN	43.45	4	4	2010000	1	1	1	N	32072	Heterogeneous nuclear ribonucleoprotein C-like 2 OS=Homo sapiens OX=9606 GN=HNRNPCL2 PE=1 SV=1	B2RXH8	HNRNPCL2	377 / 716	4.6	25	0.526536
366	368	1182	P0DMR1|HNRC4_HUMAN	43.45	4	4	2010000	1	1	1	N	32029	Heterogeneous nuclear ribonucleoprotein C-like 4 OS=Homo sapiens OX=9606 GN=HNRNPCL4 PE=3 SV=1	P0DMR1	HNRNPCL4	378 / 716	4.5	25	0.527933
367	368	1183	B7ZW38|HNRC3_HUMAN	43.45	4	4	2010000	1	1	1	N	32029	Heterogeneous nuclear ribonucleoprotein C-like 3 OS=Homo sapiens OX=9606 GN=HNRNPCL3 PE=2 SV=1	B7ZW38	HNRNPCL3	378 / 716	4.5	25	0.527933
368	368	1287	O60812|HNRC1_HUMAN	43.45	4	4	2010000	1	1	1	N	32142	Heterogeneous nuclear ribonucleoprotein C-like 1 OS=Homo sapiens OX=9606 GN=HNRNPCL1 PE=1 SV=1	O60812	HNRNPCL1	377 / 716	4.6	25	0.526536
374	303	352	P35241|RADI_HUMAN	42.5	2	2	3110000	1	1	1	N	68564	Radixin OS=Homo sapiens OX=9606 GN=RDX PE=1 SV=1	P35241	RDX	225 / 716	4.5	50	0.314246
378	372	5371	Q6UWP8|SBSN_HUMAN	42.29	3	3	1340000	1	1	1	N	60541	Suprabasin OS=Homo sapiens OX=9606 GN=SBSN PE=1 SV=2	Q6UWP8	SBSN	68 / 716	2.2	10	0.0949721
380	284	1433	P60983|GMFB_HUMAN	42.18	6	6	956000	1	1	1	N	16713	Glia maturation factor beta OS=Homo sapiens OX=9606 GN=GMFB PE=1 SV=2	P60983	GMFB	13 / 716	1.2	2	0.0181564
385	310	5343	Q5T750|XP32_HUMAN	41.02	3	3	0	1	1	1	N	26238	Skin-specific protein 32 OS=Homo sapiens OX=9606 GN=XP32 PE=1 SV=1	Q5T750	XP32	54 / 716	2	11	0.075419
386	308	5341	P25311|ZA2G_HUMAN	40.74	3	3	0	1	1	1	N	34259	Zinc-alpha-2-glycoprotein OS=Homo sapiens OX=9606 GN=AZGP1 PE=1 SV=2	P25311	AZGP1	58 / 716	2.8	14	0.0810056
391	377	5375	Q9NYU2|UGGG1_HUMAN	39.11	1	1	1740000	1	1	1	N	177189	UDP-glucose:glycoprotein glucosyltransferase 1 OS=Homo sapiens OX=9606 GN=UGGT1 PE=1 SV=3	Q9NYU2	UGGT1	69 / 716	5.3	30	0.0963687
392	378	5376	Q9P003|CNIH4_HUMAN	38.61	14	14	2490000	1	1	1	Y	16093	Protein cornichon homolog 4 OS=Homo sapiens OX=9606 GN=CNIH4 PE=1 SV=1	Q9P003	CNIH4	54 / 716	2.1	7	0.075419
397	381	3217	P33991|MCM4_HUMAN	37.76	1	1	1420000	1	1	1	Y	96558	DNA replication licensing factor MCM4 OS=Homo sapiens OX=9606 GN=MCM4 PE=1 SV=5	P33991	MCM4	293 / 716	8.3	42	0.409218
398	380	5377	P11215|ITAM_HUMAN	37.73	1	1	0	1	1	1	N	127178	Integrin alpha-M OS=Homo sapiens OX=9606 GN=ITGAM PE=1 SV=2	P11215	ITGAM	0 / 716	0		0
400	309	1450	Q03113|GNA12_HUMAN	37.51	3	3	661000	1	1	1	N	44279	Guanine nucleotide-binding protein subunit alpha-12 OS=Homo sapiens OX=9606 GN=GNA12 PE=1 SV=4	Q03113	GNA12	145 / 716	1.4	9	0.202514
401	309	1443	P11488|GNAT1_HUMAN	37.51	3	3	661000	1	1	1	N	40041	Guanine nucleotide-binding protein G(t) subunit alpha-1 OS=Homo sapiens OX=9606 GN=GNAT1 PE=1 SV=5	P11488	GNAT1	147 / 716	1.7	11	0.205307
402	309	1444	P09471|GNAO_HUMAN	37.51	3	3	661000	1	1	1	N	40051	Guanine nucleotide-binding protein G(o) subunit alpha OS=Homo sapiens OX=9606 GN=GNAO1 PE=1 SV=4	P09471	GNAO1	146 / 716	1.7	13	0.203911
403	309	1445	A8MTJ3|GNAT3_HUMAN	37.51	3	3	661000	1	1	1	N	40357	Guanine nucleotide-binding protein G(t) subunit alpha-3 OS=Homo sapiens OX=9606 GN=GNAT3 PE=2 SV=2	A8MTJ3	GNAT3	147 / 716	1.7	11	0.205307
404	309	1446	P63096|GNAI1_HUMAN	37.51	3	3	661000	1	1	1	N	40361	Guanine nucleotide-binding protein G(i) subunit alpha-1 OS=Homo sapiens OX=9606 GN=GNAI1 PE=1 SV=2	P63096	GNAI1	155 / 716	2.3	26	0.21648
405	309	1447	P08754|GNAI3_HUMAN	37.51	3	3	661000	1	1	1	N	40532	Guanine nucleotide-binding protein G(k) subunit alpha OS=Homo sapiens OX=9606 GN=GNAI3 PE=1 SV=3	P08754	GNAI3	166 / 716	2.8	39	0.231844
406	309	1448	P19087|GNAT2_HUMAN	37.51	3	3	661000	1	1	1	N	40176	Guanine nucleotide-binding protein G(t) subunit alpha-2 OS=Homo sapiens OX=9606 GN=GNAT2 PE=2 SV=4	P19087	GNAT2	147 / 716	1.7	11	0.205307
408	309	1214	Q14344|GNA13_HUMAN	37.51	3	3	661000	1	1	1	N	44050	Guanine nucleotide-binding protein subunit alpha-13 OS=Homo sapiens OX=9606 GN=GNA13 PE=1 SV=2	Q14344	GNA13	146 / 716	1.5	12	0.203911
409	309	1449	P38405|GNAL_HUMAN	37.51	3	3	661000	1	1	1	N	44309	Guanine nucleotide-binding protein G(olf) subunit alpha OS=Homo sapiens OX=9606 GN=GNAL PE=1 SV=1	P38405	GNAL	147 / 716	1.5	8	0.205307
410	309	1451	P63092|GNAS2_HUMAN	37.51	3	3	661000	1	1	1	N	45665	Guanine nucleotide-binding protein G(s) subunit alpha isoforms short OS=Homo sapiens OX=9606 GN=GNAS PE=1 SV=1	P63092	GNAS	207 / 716	2.9	26	0.289106
411	309	1456	Q5JWF2|GNAS1_HUMAN	37.51	1	1	661000	1	1	1	N	111024	Guanine nucleotide-binding protein G(s) subunit alpha isoforms XLas OS=Homo sapiens OX=9606 GN=GNAS PE=1 SV=2	Q5JWF2	GNAS	207 / 716	2.9	26	0.289106
412	312	5345	P62857|RS28_HUMAN	37.47	22	22	2260000	1	1	1	N	7841	40S ribosomal protein S28 OS=Homo sapiens OX=9606 GN=RPS28 PE=1 SV=1	P62857	RPS28	404 / 716	3.1	17	0.564246
414	383	751	Q9UQM7|KCC2A_HUMAN	36.34	3	3	847000	1	1	1	N	54088	Calcium/calmodulin-dependent protein kinase type II subunit alpha OS=Homo sapiens OX=9606 GN=CAMK2A PE=1 SV=2	Q9UQM7	CAMK2A	24 / 716	1.4	5	0.0335196
417	383	752	Q13554|KCC2B_HUMAN	36.34	2	2	847000	1	1	1	N	72678	Calcium/calmodulin-dependent protein kinase type II subunit beta OS=Homo sapiens OX=9606 GN=CAMK2B PE=1 SV=3	Q13554	CAMK2B	33 / 716	1.5	5	0.0460894
419	174	3942	Q9Y3T9|NOC2L_HUMAN	35.93	1	1	0	1	1	1	N	84919	Nucleolar complex protein 2 homolog OS=Homo sapiens OX=9606 GN=NOC2L PE=1 SV=4	Q9Y3T9	NOC2L	86 / 716	2.7	17	0.120112
422	385	5382	P69905|HBA_HUMAN	35.67	11	11	1970000	1	1	1	N	15258	Hemoglobin subunit alpha OS=Homo sapiens OX=9606 GN=HBA1 PE=1 SV=2	P69905	HBA1	90 / 716	2.3	15	0.125698
423	311	5344	Q08554|DSC1_HUMAN	35.43	2	2	0	1	1	1	N	99987	Desmocollin-1 OS=Homo sapiens OX=9606 GN=DSC1 PE=1 SV=2	Q08554	DSC1	71 / 716	4.6	21	0.099162
424	386	5383	Q8NBM8|PCYXL_HUMAN	35.39	2	2	0	1	1	1	N	54647	Prenylcysteine oxidase-like OS=Homo sapiens OX=9606 GN=PCYOX1L PE=1 SV=2	Q8NBM8	PCYOX1L	11 / 716	1.3	2	0.0153631
425	313	2482	P13637|AT1A3_HUMAN	34.86	1	1	0	1	1	1	N	111748	Sodium/potassium-transporting ATPase subunit alpha-3 OS=Homo sapiens OX=9606 GN=ATP1A3 PE=1 SV=3	P13637	ATP1A3	300 / 716	3.9	51	0.418994
426	313	5388	P05023|AT1A1_HUMAN	34.86	1	1	0	1	1	1	N	112896	Sodium/potassium-transporting ATPase subunit alpha-1 OS=Homo sapiens OX=9606 GN=ATP1A1 PE=1 SV=1	P05023	ATP1A1	335 / 716	7.3	88	0.467877
431	263	1716	Q9HB09|B2L12_HUMAN	33.52	2	2	2220000	1	1	1	N	36822	Bcl-2-like protein 12 OS=Homo sapiens OX=9606 GN=BCL2L12 PE=1 SV=1	Q9HB09	BCL2L12	1 / 716	1	1	0.00139665
433	390	5391	P23786|CPT2_HUMAN	33.3	2	2	3560000	1	1	1	N	73777	Carnitine O-palmitoyltransferase 2, mitochondrial OS=Homo sapiens OX=9606 GN=CPT2 PE=1 SV=2	P23786	CPT2	10 / 716	2.2	5	0.0139665
437	393	920	O14979|HNRDL_HUMAN	32.99	2	2	1410000	1	1	1	N	46438	Heterogeneous nuclear ribonucleoprotein D-like OS=Homo sapiens OX=9606 GN=HNRNPDL PE=1 SV=3	O14979	HNRNPDL	369 / 716	4.6	25	0.515363
440	396	5417	P61011|SRP54_HUMAN	32.54	2	2	0	1	1	1	N	55705	Signal recognition particle 54 kDa protein OS=Homo sapiens OX=9606 GN=SRP54 PE=1 SV=1	P61011	SRP54	120 / 716	2.2	7	0.167598
441	397	5418	P02792|FRIL_HUMAN	32.5	9	9	0	1	1	1	N	20020	Ferritin light chain OS=Homo sapiens OX=9606 GN=FTL PE=1 SV=2	P02792	FTL	2 / 716	1.5	2	0.0027933
442	398	5421	O95969|SG1D2_HUMAN	32.26	10	10	2960000	1	1	1	N	9925	Secretoglobin family 1D member 2 OS=Homo sapiens OX=9606 GN=SCGB1D2 PE=2 SV=1	O95969	SCGB1D2	4 / 716	1	1	0.00558659
445	401	1094	Q00005|2ABB_HUMAN	30.72	5	5	0	1	1	1	N	51710	Serine/threonine-protein phosphatase 2A 55 kDa regulatory subunit B beta isoform OS=Homo sapiens OX=9606 GN=PPP2R2B PE=1 SV=1	Q00005	PPP2R2B	233 / 716	1.9	7	0.325419

## Sheet: < 20% CRAPome
Kolom1	Protein Group	Protein ID	Accession	-10lgP	Coverage (%)	Coverage (%) Sample 2	Intensity Sample 2	#Peptides	#Unique	#Spec Sample 2	PTM	Avg. Mass	Description	User Input	Mapped Gene Symbol	Num of Expt. (found/total)	Ave SC	Max SC	occurance	location
14	2	5297	Q5JXA9|SIRB2_HUMAN	323.51	66	66	4390000000	28	28	194	Y	36968	Signal-regulatory protein beta-2 OS=Homo sapiens OX=9606 GN=SIRPB2 PE=2 SV=1	Q5JXA9	SIRPB2	0 / 716	0		0	Membrane
17	19	1212	P11216|PYGB_HUMAN	283.43	31	31	69200000	25	12	51	Y	96696	Glycogen phosphorylase, brain form OS=Homo sapiens OX=9606 GN=PYGB PE=1 SV=5	P11216	PYGB	71 / 716	2.5	12	0.099162
38	49	5298	O43790|KRT86_HUMAN	229.07	33	33	28500000	19	10	25	Y	53501	Keratin, type II cuticular Hb6 OS=Homo sapiens OX=9606 GN=KRT86 PE=1 SV=1	O43790	KRT86	132 / 716	6.1	155	0.184358	Cytosol, Extracellular space
40	49	3790	Q14533|KRT81_HUMAN	229.07	32	32	28500000	19	10	25	Y	54928	Keratin, type II cuticular Hb1 OS=Homo sapiens OX=9606 GN=KRT81 PE=1 SV=3	Q14533	KRT81	131 / 716	5.5	143	0.182961
62	66	5304	P78386|KRT85_HUMAN	164.63	18	18	1980000	12	3	16	Y	55802	Keratin, type II cuticular Hb5 OS=Homo sapiens OX=9606 GN=KRT85 PE=1 SV=1	P78386	KRT85	130 / 716	5.1	114	0.181564
72	72	5320	O43914|TYOBP_HUMAN	155.75	27	27	832000000	4	4	13	N	12179	TYRO protein tyrosine kinase-binding protein OS=Homo sapiens OX=9606 GN=TYROBP PE=1 SV=1	O43914	TYROBP	0 / 716	0		0	Cell membrane
73	115	4704	Q02413|DSG1_HUMAN	155.48	8	8	19300000	5	5	5	Y	113748	Desmoglein-1 OS=Homo sapiens OX=9606 GN=DSG1 PE=1 SV=2	Q02413	DSG1	116 / 716	8.6	52	0.162011	Cytoplasm,Nucleus,Cell membrane,Desmosome
100	100	2575	P08575|PTPRC_HUMAN	130.31	5	5	22500000	6	6	7	Y	147486	Receptor-type tyrosine-protein phosphatase C OS=Homo sapiens OX=9606 GN=PTPRC PE=1 SV=3	P08575	PTPRC	1 / 716	1	1	0.00139665	Cell membrane,Membrane raft
105	151	1298	P07477|TRY1_HUMAN	127.76	8	8	175000000	4	1	4	N	26558	Trypsin-1 OS=Homo sapiens OX=9606 GN=PRSS1 PE=1 SV=1	P07477	PRSS1	108 / 716	3.4	42	0.150838	Extracellular space
103	151	1296	P07478|TRY2_HUMAN	127.76	8	8	175000000	4	1	4	N	26488	Trypsin-2 OS=Homo sapiens OX=9606 GN=PRSS2 PE=1 SV=1	P07478	PRSS2	57 / 716	1.3	2	0.0796089	Extracellular space
104	151	1297	Q8NHM4|TRY6_HUMAN	127.76	8	8	175000000	4	1	4	N	26537	Putative trypsin-6 OS=Homo sapiens OX=9606 GN=PRSS3P2 PE=5 SV=2	Q8NHM4	PRSS3P2	61 / 716	1.3	2	0.0851955	Secreted
126	133	5310	P15144|AMPN_HUMAN	116.83	5	5	6890000	5	5	5	Y	109539	Aminopeptidase N OS=Homo sapiens OX=9606 GN=ANPEP PE=1 SV=4	P15144	ANPEP	2 / 716	3	5	0.0027933	Cell membrane
158	126	1832	Q7L5N7|PCAT2_HUMAN	96.93	5	5	9460000	3	3	6	N	60208	Lysophosphatidylcholine acyltransferase 2 OS=Homo sapiens OX=9606 GN=LPCAT2 PE=1 SV=1	Q7L5N7	LPCAT2	6 / 716	1.3	3	0.00837989	Endoplasmic reticulum membrane,Cell membrane,Golgi apparatus membrane,Lipid droplet
160	187	5314	Q5T749|KPRP_HUMAN	95.53	6	6	2650000	3	3	3	Y	64136	Keratinocyte proline-rich protein OS=Homo sapiens OX=9606 GN=KPRP PE=1 SV=1	Q5T749	KPRP	81 / 716	4	31	0.113128	Cytoplasm
182	244	1405	P68871|HBB_HUMAN	87.72	16	16	1880000	2	1	2	N	15998	Hemoglobin subunit beta OS=Homo sapiens OX=9606 GN=HBB PE=1 SV=2	P68871	HBB	113 / 716	1.9	12	0.157821
192	229	1190	P04222|1C03_HUMAN	83.2	10	10	2320000	2	2	2	N	40861	HLA class I histocompatibility antigen, Cw-3 alpha chain OS=Homo sapiens OX=9606 GN=HLA-C PE=1 SV=2	P04222	HLA-C	118 / 716	2.1	11	0.164804	Cell membrane
204	229	5043	P04439|1A03_HUMAN	83.2	10	10	2320000	2	2	2	N	40841	HLA class I histocompatibility antigen, A-3 alpha chain OS=Homo sapiens OX=9606 GN=HLA-A PE=1 SV=2	P04439	HLA-A	114 / 716	2.5	15	0.159218	Endoplasmic reticulum membrane,Cell membrane
212	229	5046	P05534|1A24_HUMAN	83.2	10	10	2320000	2	2	2	N	40689	HLA class I histocompatibility antigen, A-24 alpha chain OS=Homo sapiens OX=9606 GN=HLA-A PE=1 SV=2	P05534	HLA-A	114 / 716	2.5	15	0.159218
207	229	2677	P13746|1A11_HUMAN	83.2	10	10	2320000	2	2	2	N	40937	HLA class I histocompatibility antigen, A-11 alpha chain OS=Homo sapiens OX=9606 GN=HLA-A PE=1 SV=1	P13746	HLA-A	114 / 716	2.5	15	0.159218
205	229	5044	P16188|1A30_HUMAN	83.2	10	10	2320000	2	2	2	N	40905	HLA class I histocompatibility antigen, A-30 alpha chain OS=Homo sapiens OX=9606 GN=HLA-A PE=1 SV=2	P16188	HLA-A	114 / 716	2.5	15	0.159218
209	229	5045	P30443|1A01_HUMAN	83.2	10	10	2320000	2	2	2	N	40846	HLA class I histocompatibility antigen, A-1 alpha chain OS=Homo sapiens OX=9606 GN=HLA-A PE=1 SV=1	P30443	HLA-A	114 / 716	2.5	15	0.159218
213	229	2284	P30447|1A23_HUMAN	83.2	10	10	2320000	2	2	2	N	40733	HLA class I histocompatibility antigen, A-23 alpha chain OS=Homo sapiens OX=9606 GN=HLA-A PE=1 SV=1	P30447	HLA-A	114 / 716	2.5	15	0.159218
200	229	5042	P30455|1A36_HUMAN	83.2	10	10	2320000	2	2	2	N	40934	HLA class I histocompatibility antigen, A-36 alpha chain OS=Homo sapiens OX=9606 GN=HLA-A PE=1 SV=1	P30455	HLA-A	114 / 716	2.5	15	0.159218
194	229	1111	P30501|1C02_HUMAN	83.2	10	10	2320000	2	2	2	N	41095	HLA class I histocompatibility antigen, Cw-2 alpha chain OS=Homo sapiens OX=9606 GN=HLA-C PE=1 SV=1	P30501	HLA-C	118 / 716	2.1	11	0.164804	Cell membrane
214	229	1192	P30504|1C04_HUMAN	83.2	10	10	2320000	2	2	2	N	40995	HLA class I histocompatibility antigen, Cw-4 alpha chain OS=Homo sapiens OX=9606 GN=HLA-C PE=1 SV=1	P30504	HLA-C	118 / 716	2.1	11	0.164804
215	229	1114	P30508|1C12_HUMAN	83.2	10	10	2320000	2	2	2	N	40886	HLA class I histocompatibility antigen, Cw-12 alpha chain OS=Homo sapiens OX=9606 GN=HLA-C PE=1 SV=2	P30508	HLA-C	118 / 716	2.1	11	0.164804
193	229	1191	P30510|1C14_HUMAN	83.2	10	10	2320000	2	2	2	N	40838	HLA class I histocompatibility antigen, Cw-14 alpha chain OS=Homo sapiens OX=9606 GN=HLA-C PE=1 SV=2	P30510	HLA-C	118 / 716	2.1	11	0.164804
216	229	1115	Q07000|1C15_HUMAN	83.2	10	10	2320000	2	2	2	N	40863	HLA class I histocompatibility antigen, Cw-15 alpha chain OS=Homo sapiens OX=9606 GN=HLA-C PE=1 SV=1	Q07000	HLA-C	118 / 716	2.1	11	0.164804
217	229	1193	Q95604|1C17_HUMAN	83.2	10	10	2320000	2	2	2	N	41238	HLA class I histocompatibility antigen, Cw-17 alpha chain OS=Homo sapiens OX=9606 GN=HLA-C PE=1 SV=1	Q95604	HLA-C	118 / 716	2.1	11	0.164804
222	218	5316	Q8IXB1|DJC10_HUMAN	81.45	3	3	3510000	2	2	2	N	91080	DnaJ homolog subfamily C member 10 OS=Homo sapiens OX=9606 GN=DNAJC10 PE=1 SV=2	Q8IXB1	DNAJC10	131 / 716	9.6	49	0.182961	Endoplasmic reticulum lumen
228	181	5319	O14773|TPP1_HUMAN	79.11	2	2	3690000	1	1	1	N	61248	Tripeptidyl-peptidase 1 OS=Homo sapiens OX=9606 GN=TPP1 PE=1 SV=2	O14773	TPP1	37 / 716	1.6	4	0.051676	Melanosome,Lysosome
227	222	5317	P02787|TRFE_HUMAN	79.11	3	3	0	2	2	2	Y	77064	Serotransferrin OS=Homo sapiens OX=9606 GN=TF PE=1 SV=3	P02787	TF	11 / 716	6.8	27	0.0153631	Secreted
235	252	5328	P02647|APOA1_HUMAN	75.42	8	8	3080000	2	2	2	N	30778	Apolipoprotein A-I OS=Homo sapiens OX=9606 GN=APOA1 PE=1 SV=1	P02647	APOA1	17 / 716	1.2	2	0.023743	Secreted
240	210	3539	P20591|MX1_HUMAN	73.82	4	4	2570000	2	2	2	Y	75520	Interferon-induced GTP-binding protein Mx1 OS=Homo sapiens OX=9606 GN=MX1 PE=1 SV=4	P20591	MX1	1 / 716	2	2	0.00139665	Cytoplasm,Cytoplasm,Nucleus,Endoplasmic reticulum membrane,Perinuclear region
243	246	1364	P17081|RHOQ_HUMAN	73.35	10	10	0	2	1	2	Y	22659	Rho-related GTP-binding protein RhoQ OS=Homo sapiens OX=9606 GN=RHOQ PE=1 SV=2	P17081	RHOQ	9 / 716	1	1	0.0125698	Cytoplasm,Cell membrane
244	245	5321	Q8WWI5|CTL1_HUMAN	73.19	5	5	6540000	2	2	2	N	73302	Choline transporter-like protein 1 OS=Homo sapiens OX=9606 GN=SLC44A1 PE=1 SV=1	Q8WWI5	SLC44A1	0 / 716	0		0	Cell membrane,Mitochondrion outer membrane
245	251	5327	P00738|HPT_HUMAN	72.6	6	6	0	2	2	2	Y	45205	Haptoglobin OS=Homo sapiens OX=9606 GN=HP PE=1 SV=1	P00738	HP	15 / 716	1.7	4	0.0209497	Secreted
259	332	5346	Q4V339|CBWD6_HUMAN	65.19	6	6	1980000	1	1	1	N	43964	COBW domain-containing protein 6 OS=Homo sapiens OX=9606 GN=CBWD6 PE=3 SV=1	Q4V339	CBWD6	4 / 716	1	1	0.00558659	Nucleus
261	332	5347	Q5JTY5|CBWD3_HUMAN	65.19	6	6	1980000	1	1	1	N	44038	COBW domain-containing protein 3 OS=Homo sapiens OX=9606 GN=CBWD3 PE=2 SV=1	Q5JTY5	CBWD3	4 / 716	1	1	0.00558659	Nucleus
262	332	5348	Q5RIA9|CBWD5_HUMAN	65.19	6	6	1980000	1	1	1	N	44068	COBW domain-containing protein 5 OS=Homo sapiens OX=9606 GN=CBWD5 PE=2 SV=1	Q5RIA9	CBWD5	4 / 716	1	1	0.00558659	Nucleus
267	259	5349	Q15363|TMED2_HUMAN	64	6	6	2310000	1	1	2	Y	22761	Transmembrane emp24 domain-containing protein 2 OS=Homo sapiens OX=9606 GN=TMED2 PE=1 SV=1	Q15363	TMED2	42 / 716	1.7	10	0.0586592	Endoplasmic reticulum membrane,Golgi stack membrane,COPI-coated vesicle membrane,Cytoplasmic vesicle membrane,cis-Golgi network membrane,Endoplasmic reticulum-Golgi intermediate compartment membrane
273	337	5350	Q08188|TGM3_HUMAN	61.07	3	3	787000	1	1	1	N	76632	Protein-glutamine gamma-glutamyltransferase E OS=Homo sapiens OX=9606 GN=TGM3 PE=1 SV=4	Q08188	TGM3	47 / 716	4.8	25	0.0656425	Cytoplasm
301	253	5329	P31944|CASPE_HUMAN	55.81	8	8	2610000	2	2	2	Y	27680	Caspase-14 OS=Homo sapiens OX=9606 GN=CASP14 PE=1 SV=2	P31944	CASP14	62 / 716	3.3	16	0.0865922	Cytoplasm,Nucleus
307	341	5353	Q9BVC6|TM109_HUMAN	55.33	5	5	3030000	1	1	1	N	26210	Transmembrane protein 109 OS=Homo sapiens OX=9606 GN=TMEM109 PE=1 SV=1	Q9BVC6	TMEM109	65 / 716	1.5	5	0.0907821	Endoplasmic reticulum membrane,Nucleus outer membrane,Sarcoplasmic reticulum membrane
308	344	5354	Q8WVV4|POF1B_HUMAN	54.63	2	2	721000	1	1	1	N	68065	Protein POF1B OS=Homo sapiens OX=9606 GN=POF1B PE=1 SV=3	Q8WVV4	POF1B	28 / 716	3.8	15	0.0391061	Tight junction
315	345	5355	P01834|IGKC_HUMAN	53.49	17	17	1880000	1	1	1	N	11765	Immunoglobulin kappa constant OS=Homo sapiens OX=9606 GN=IGKC PE=1 SV=2	P01834	IGKC	36 / 716	7.4	47	0.0502793	Secreted,Cell membrane
318	348	5357	Q9NRP0|OSTC_HUMAN	52.47	8	8	2590000	1	1	1	Y	16829	Oligosaccharyltransferase complex subunit OSTC OS=Homo sapiens OX=9606 GN=OSTC PE=1 SV=1	Q9NRP0	OSTC	7 / 716	1	1	0.00977654	Membrane,Endoplasmic reticulum
321	300	4604	Q15907|RB11B_HUMAN	52.37	6	6	2380000	1	1	1	N	24488	Ras-related protein Rab-11B OS=Homo sapiens OX=9606 GN=RAB11B PE=1 SV=4	Q15907	RAB11B	125 / 716	5.7	52	0.174581	Recycling endosome membrane,Phagosome membrane,Synaptic vesicle membrane
331	255	5331	A0A0C4DH42|HV366_HUMAN	51.02	24	24	6530000	2	2	2	Y	12698	Immunoglobulin heavy variable 3-66 OS=Homo sapiens OX=9606 GN=IGHV3-66 PE=3 SV=1	A0A0C4DH42	IGHV3-66	0 / 716	0		0	Secreted,Cell membrane
334	354	1612	Q7L1Q6|BZW1_HUMAN	50.75	4	4	2150000	1	1	1	N	48043	Basic leucine zipper and W2 domain-containing protein 1 OS=Homo sapiens OX=9606 GN=BZW1 PE=1 SV=1	Q7L1Q6	BZW1	35 / 716	2	11	0.0488827
349	361	5360	P47929|LEG7_HUMAN	49.16	8	8	0	1	1	1	N	15075	Galectin-7 OS=Homo sapiens OX=9606 GN=LGALS7 PE=1 SV=2	P47929	LGALS7B	43 / 716	3.4	11	0.0600559	Cytoplasm,Nucleus,Secreted
351	363	5362	P61019|RAB2A_HUMAN	47.75	7	7	0	1	1	1	N	23546	Ras-related protein Rab-2A OS=Homo sapiens OX=9606 GN=RAB2A PE=1 SV=1	P61019	RAB2A	81 / 716	2	8	0.113128	Melanosome,Acrosome,Endoplasmic reticulum membrane,Golgi apparatus membrane,Endoplasmic reticulum-Golgi intermediate compartment membrane
355	306	5339	P05089|ARGI1_HUMAN	47.55	3	3	4920000	1	1	1	N	34735	Arginase-1 OS=Homo sapiens OX=9606 GN=ARG1 PE=1 SV=2	P05089	ARG1	57 / 716	3.4	25	0.0796089	Cytoplasm,Cytoplasmic granule
359	364	5365	P12273|PIP_HUMAN	45.68	7	7	4450000	1	1	1	N	16572	Prolactin-inducible protein OS=Homo sapiens OX=9606 GN=PIP PE=1 SV=1	P12273	PIP	59 / 716	2.3	7	0.0824022	Secreted
360	365	5366	Q5JTV8|TOIP1_HUMAN	45.31	2	2	2270000	1	1	1	N	66248	Torsin-1A-interacting protein 1 OS=Homo sapiens OX=9606 GN=TOR1AIP1 PE=1 SV=2	Q5JTV8	TOR1AIP1	69 / 716	2	15	0.0963687	Nucleus inner membrane
362	213	633	Q12965|MYO1E_HUMAN	44.35	1	1	0	1	1	2	N	127062	Unconventional myosin-Ie OS=Homo sapiens OX=9606 GN=MYO1E PE=1 SV=2	Q12965	MYO1E	30 / 716	2.2	7	0.0418994	Cytoplasm,Cell junction,Clathrin-coated vesicle,Cytoplasmic vesicle,Cytoskeleton
378	372	5371	Q6UWP8|SBSN_HUMAN	42.29	3	3	1340000	1	1	1	N	60541	Suprabasin OS=Homo sapiens OX=9606 GN=SBSN PE=1 SV=2	Q6UWP8	SBSN	68 / 716	2.2	10	0.0949721	Secreted
380	284	1433	P60983|GMFB_HUMAN	42.18	6	6	956000	1	1	1	N	16713	Glia maturation factor beta OS=Homo sapiens OX=9606 GN=GMFB PE=1 SV=2	P60983	GMFB	13 / 716	1.2	2	0.0181564
385	310	5343	Q5T750|XP32_HUMAN	41.02	3	3	0	1	1	1	N	26238	Skin-specific protein 32 OS=Homo sapiens OX=9606 GN=XP32 PE=1 SV=1	Q5T750	XP32	54 / 716	2	11	0.075419
386	308	5341	P25311|ZA2G_HUMAN	40.74	3	3	0	1	1	1	N	34259	Zinc-alpha-2-glycoprotein OS=Homo sapiens OX=9606 GN=AZGP1 PE=1 SV=2	P25311	AZGP1	58 / 716	2.8	14	0.0810056	Secreted
391	377	5375	Q9NYU2|UGGG1_HUMAN	39.11	1	1	1740000	1	1	1	N	177189	UDP-glucose:glycoprotein glucosyltransferase 1 OS=Homo sapiens OX=9606 GN=UGGT1 PE=1 SV=3	Q9NYU2	UGGT1	69 / 716	5.3	30	0.0963687	Endoplasmic reticulum lumen,Endoplasmic reticulum-Golgi intermediate compartment
392	378	5376	Q9P003|CNIH4_HUMAN	38.61	14	14	2490000	1	1	1	Y	16093	Protein cornichon homolog 4 OS=Homo sapiens OX=9606 GN=CNIH4 PE=1 SV=1	Q9P003	CNIH4	54 / 716	2.1	7	0.075419	Membrane,Endoplasmic reticulum,Endoplasmic reticulum-Golgi intermediate compartment
398	380	5377	P11215|ITAM_HUMAN	37.73	1	1	0	1	1	1	N	127178	Integrin alpha-M OS=Homo sapiens OX=9606 GN=ITGAM PE=1 SV=2	P11215	ITGAM	0 / 716	0		0	Cell membrane,Membrane raft
417	383	752	Q13554|KCC2B_HUMAN	36.34	2	2	847000	1	1	1	N	72678	Calcium/calmodulin-dependent protein kinase type II subunit beta OS=Homo sapiens OX=9606 GN=CAMK2B PE=1 SV=3	Q13554	CAMK2B	33 / 716	1.5	5	0.0460894	Centrosome,Cytoskeleton,Synapse,Sarcoplasmic reticulum membrane
414	383	751	Q9UQM7|KCC2A_HUMAN	36.34	3	3	847000	1	1	1	N	54088	Calcium/calmodulin-dependent protein kinase type II subunit alpha OS=Homo sapiens OX=9606 GN=CAMK2A PE=1 SV=2	Q9UQM7	CAMK2A	24 / 716	1.4	5	0.0335196	Postsynaptic density,Dendrite,Dendritic spine,Synapse
419	174	3942	Q9Y3T9|NOC2L_HUMAN	35.93	1	1	0	1	1	1	N	84919	Nucleolar complex protein 2 homolog OS=Homo sapiens OX=9606 GN=NOC2L PE=1 SV=4	Q9Y3T9	NOC2L	86 / 716	2.7	17	0.120112	Nucleolus,Nucleoplasm
422	385	5382	P69905|HBA_HUMAN	35.67	11	11	1970000	1	1	1	N	15258	Hemoglobin subunit alpha OS=Homo sapiens OX=9606 GN=HBA1 PE=1 SV=2	P69905	HBA1	90 / 716	2.3	15	0.125698
423	311	5344	Q08554|DSC1_HUMAN	35.43	2	2	0	1	1	1	N	99987	Desmocollin-1 OS=Homo sapiens OX=9606 GN=DSC1 PE=1 SV=2	Q08554	DSC1	71 / 716	4.6	21	0.099162	Cell membrane,Desmosome
424	386	5383	Q8NBM8|PCYXL_HUMAN	35.39	2	2	0	1	1	1	N	54647	Prenylcysteine oxidase-like OS=Homo sapiens OX=9606 GN=PCYOX1L PE=1 SV=2	Q8NBM8	PCYOX1L	11 / 716	1.3	2	0.0153631	Secreted
431	263	1716	Q9HB09|B2L12_HUMAN	33.52	2	2	2220000	1	1	1	N	36822	Bcl-2-like protein 12 OS=Homo sapiens OX=9606 GN=BCL2L12 PE=1 SV=1	Q9HB09	BCL2L12	1 / 716	1	1	0.00139665
433	390	5391	P23786|CPT2_HUMAN	33.3	2	2	3560000	1	1	1	N	73777	Carnitine O-palmitoyltransferase 2, mitochondrial OS=Homo sapiens OX=9606 GN=CPT2 PE=1 SV=2	P23786	CPT2	10 / 716	2.2	5	0.0139665	Mitochondrion inner membrane
440	396	5417	P61011|SRP54_HUMAN	32.54	2	2	0	1	1	1	N	55705	Signal recognition particle 54 kDa protein OS=Homo sapiens OX=9606 GN=SRP54 PE=1 SV=1	P61011	SRP54	120 / 716	2.2	7	0.167598	Cytoplasm,Nucleus speckle,Endoplasmic reticulum
441	397	5418	P02792|FRIL_HUMAN	32.5	9	9	0	1	1	1	N	20020	Ferritin light chain OS=Homo sapiens OX=9606 GN=FTL PE=1 SV=2	P02792	FTL	2 / 716	1.5	2	0.0027933
442	398	5421	O95969|SG1D2_HUMAN	32.26	10	10	2960000	1	1	1	N	9925	Secretoglobin family 1D member 2 OS=Homo sapiens OX=9606 GN=SCGB1D2 PE=2 SV=1	O95969	SCGB1D2	4 / 716	1	1	0.00558659	Secreted

## Sheet: <20% CRAPome, Membrane bound
Kolom1	Protein Group	Protein ID	Accession	-10lgP	Coverage (%)	Coverage (%) Sample 2	Intensity Sample 2	#Peptides	#Unique	#Spec Sample 2	PTM	Avg. Mass	Description	User Input	Mapped Gene Symbol	Num of Expt. (found/total)	Ave SC	Max SC	occurance	location
14	2	5297	Q5JXA9|SIRB2_HUMAN	323.51	66	66	4390000000	28	28	194	Y	36968	Signal-regulatory protein beta-2 OS=Homo sapiens OX=9606 GN=SIRPB2 PE=2 SV=1	Q5JXA9	SIRPB2	0 / 716	0		0	Membrane
72	72	5320	O43914|TYOBP_HUMAN	155.75	27	27	832000000	4	4	13	N	12179	TYRO protein tyrosine kinase-binding protein OS=Homo sapiens OX=9606 GN=TYROBP PE=1 SV=1	O43914	TYROBP	0 / 716	0		0	Cell membrane
73	115	4704	Q02413|DSG1_HUMAN	155.48	8	8	19300000	5	5	5	Y	113748	Desmoglein-1 OS=Homo sapiens OX=9606 GN=DSG1 PE=1 SV=2	Q02413	DSG1	116 / 716	8.6	52	0.162011	Cytoplasm,Nucleus,Cell membrane,Desmosome
100	100	2575	P08575|PTPRC_HUMAN	130.31	5	5	22500000	6	6	7	Y	147486	Receptor-type tyrosine-protein phosphatase C OS=Homo sapiens OX=9606 GN=PTPRC PE=1 SV=3	P08575	PTPRC	1 / 716	1	1	0.00139665	Cell membrane,Membrane raft
126	133	5310	P15144|AMPN_HUMAN	116.83	5	5	6890000	5	5	5	Y	109539	Aminopeptidase N OS=Homo sapiens OX=9606 GN=ANPEP PE=1 SV=4	P15144	ANPEP	2 / 716	3	5	0.0027933	Cell membrane
158	126	1832	Q7L5N7|PCAT2_HUMAN	96.93	5	5	9460000	3	3	6	N	60208	Lysophosphatidylcholine acyltransferase 2 OS=Homo sapiens OX=9606 GN=LPCAT2 PE=1 SV=1	Q7L5N7	LPCAT2	6 / 716	1.3	3	0.00837989	Endoplasmic reticulum membrane,Cell membrane,Golgi apparatus membrane,Lipid droplet
192	229	1190	P04222|1C03_HUMAN	83.2	10	10	2320000	2	2	2	N	40861	HLA class I histocompatibility antigen, Cw-3 alpha chain OS=Homo sapiens OX=9606 GN=HLA-C PE=1 SV=2	P04222	HLA-C	118 / 716	2.1	11	0.164804	Cell membrane
204	229	5043	P04439|1A03_HUMAN	83.2	10	10	2320000	2	2	2	N	40841	HLA class I histocompatibility antigen, A-3 alpha chain OS=Homo sapiens OX=9606 GN=HLA-A PE=1 SV=2	P04439	HLA-A	114 / 716	2.5	15	0.159218	Endoplasmic reticulum membrane,Cell membrane
194	229	1111	P30501|1C02_HUMAN	83.2	10	10	2320000	2	2	2	N	41095	HLA class I histocompatibility antigen, Cw-2 alpha chain OS=Homo sapiens OX=9606 GN=HLA-C PE=1 SV=1	P30501	HLA-C	118 / 716	2.1	11	0.164804	Cell membrane
243	246	1364	P17081|RHOQ_HUMAN	73.35	10	10	0	2	1	2	Y	22659	Rho-related GTP-binding protein RhoQ OS=Homo sapiens OX=9606 GN=RHOQ PE=1 SV=2	P17081	RHOQ	9 / 716	1	1	0.0125698	Cytoplasm,Cell membrane
244	245	5321	Q8WWI5|CTL1_HUMAN	73.19	5	5	6540000	2	2	2	N	73302	Choline transporter-like protein 1 OS=Homo sapiens OX=9606 GN=SLC44A1 PE=1 SV=1	Q8WWI5	SLC44A1	0 / 716	0		0	Cell membrane,Mitochondrion outer membrane
315	345	5355	P01834|IGKC_HUMAN	53.49	17	17	1880000	1	1	1	N	11765	Immunoglobulin kappa constant OS=Homo sapiens OX=9606 GN=IGKC PE=1 SV=2	P01834	IGKC	36 / 716	7.4	47	0.0502793	Secreted,Cell membrane
318	348	5357	Q9NRP0|OSTC_HUMAN	52.47	8	8	2590000	1	1	1	Y	16829	Oligosaccharyltransferase complex subunit OSTC OS=Homo sapiens OX=9606 GN=OSTC PE=1 SV=1	Q9NRP0	OSTC	7 / 716	1	1	0.00977654	Membrane,Endoplasmic reticulum
331	255	5331	A0A0C4DH42|HV366_HUMAN	51.02	24	24	6530000	2	2	2	Y	12698	Immunoglobulin heavy variable 3-66 OS=Homo sapiens OX=9606 GN=IGHV3-66 PE=3 SV=1	A0A0C4DH42	IGHV3-66	0 / 716	0		0	Secreted,Cell membrane
392	378	5376	Q9P003|CNIH4_HUMAN	38.61	14	14	2490000	1	1	1	Y	16093	Protein cornichon homolog 4 OS=Homo sapiens OX=9606 GN=CNIH4 PE=1 SV=1	Q9P003	CNIH4	54 / 716	2.1	7	0.075419	Membrane,Endoplasmic reticulum,Endoplasmic reticulum-Golgi intermediate compartment
398	380	5377	P11215|ITAM_HUMAN	37.73	1	1	0	1	1	1	N	127178	Integrin alpha-M OS=Homo sapiens OX=9606 GN=ITGAM PE=1 SV=2	P11215	ITGAM	0 / 716	0		0	Cell membrane,Membrane raft
423	311	5344	Q08554|DSC1_HUMAN	35.43	2	2	0	1	1	1	N	99987	Desmocollin-1 OS=Homo sapiens OX=9606 GN=DSC1 PE=1 SV=2	Q08554	DSC1	71 / 716	4.6	21	0.099162	Cell membrane,Desmosome
		Name	Description	-10lgP
		SIRPB2	Signal-regulatory protein beta-2	323.51
		TYROBP	Protein tyrosine kinase-binding protein, also known as DAP12	155.75
		DSG1	Desmoglein-1	155.48
		PTPRC	Receptor-type tyrosine-protein phosphatase C, also kown as CD45	130.31
		ANPEP	Aminopeptidase N, cleavage of peptides in MHC-II	116.83
		LPCAT2	Lysophosphatidylcholine acyltransferase 2	96.93
		HLA-C	HLA class I histocompatibility antigen, C alpha chain	83.2
		HLA-A	HLA class I histocompatibility antigen, A alpha chain	83.2
		RHOQ	Rho-related GTP-binding protein RhoQ	73.35
		SLC44A1	Choline transporter-like protein 1	73.19
